# Supplementary material for: Reversible electrical percolation in a stretchable and self-healable silver-gradient nanocomposite bilayer
Source: Nat Commun. 2022 Sep 5;13:5233. doi: 10.1038/s41467-022-32966-x (PMC9445036; doi:10.1038/s41467-022-32966-x)
Supplement: Supplementary file 2 — Source Data [file 41467_2022_32966_MOESM2_ESM.xlsx]

## Sheet: Figure 2a
Figure 2a
Votage (V)	Current (A)	Votage (V)	Current (A)	Votage (V)	Current (pA)
0.05	0.00177	0.05	1.57535e-13	0.05	0.157535
0.1	0.00354	0.1	1.22251e-13	0.1	0.122251
0.15	0.0053	0.15	7.27001e-14	0.15	0.0727001
0.2	0.00707	0.2	1.14536e-13	0.2	0.114536
0.25	0.00883	0.25	1.13402e-13	0.25	0.113402
0.3	0.01059	0.3	2.12717e-13	0.3	0.212717
0.35	0.01234	0.35	1.50718e-13	0.35	0.150718
0.4	0.01408	0.4	-3.43555e-13	0.4	-0.343555
0.45	0.01581	0.45	1.99686e-13	0.45	0.199686
0.5	0.01754	0.5	-2.63737e-14	0.5	-0.0263737
0.55	0.01925	0.55	1.57133e-13	0.55	0.157133
0.6	0.02096	0.6	-7.36475e-15	0.6	-0.00736475
0.65	0.02265	0.65	1.59187e-13	0.65	0.159187
0.7	0.02433	0.7	5.64218e-14	0.7	0.0564218
0.75	0.02599	0.75	1.72746e-13	0.75	0.172746
0.8	0.02765	0.8	7.5318e-14	0.8	0.075318
0.85	0.02929	0.85	2.13639e-13	0.85	0.213639
0.9	0.03092	0.9	9.74936e-14	0.9	0.0974936
0.95	0.03254	0.95	1.91571e-13	0.95	0.191571
1	0.03413	1	1.43269e-13	1	0.143269

## Sheet: Figure 2b
Figure 2b
Votage (V)	Current (A)	Votage (V)	Current (A)
0.05	3.3312e-14	0.005	2.5907e-06
0.1	6.9713e-14	0.01	5.0148e-06
0.15	1.0926e-14	0.015	7.522e-06
0.2	2.9556e-14	0.02	1.0027e-05
0.25	2.9096e-14	0.025	1.2531e-05
0.3	1.7305e-14	0.03	1.5026e-05
0.35	1.0197e-13	0.035	1.7532e-05
0.4	1.3757e-13	0.04	2.0029e-05
0.45	2.1272e-13	0.045	2.2522e-05
0.5	3.1554e-13	0.05	2.501e-05
0.55	4.0695e-13	0.055	2.7511e-05
0.6	3.4668e-13	0.06	3.0003e-05
0.65	6.6824e-13	0.065	3.2499e-05
0.7	9.8586e-13	0.07	3.5001e-05
0.75	1.146e-12	0.075	3.7582e-05
0.8	1.5073e-12	0.08	4.0086e-05
0.85	1.033e-12	0.085	4.2962e-05
0.9	1.436e-12	0.09	4.5482e-05
0.95	2.1691e-12	0.095	4.7924e-05
1	2.1029e-12	0.1	5.0431e-05
1.05	2.6612e-12	0.105	5.3227e-05
1.1	2.9816e-12	0.11	5.577e-05
1.15	3.0892e-12	0.115	5.8204e-05
1.2	4.0142e-12	0.12	6.0743e-05
1.25	4.4594e-12	0.125	6.3259e-05
1.3	5.3324e-12	0.13	6.5773e-05
1.35	5.0663e-12	0.135	6.8241e-05
1.4	5.9874e-12	0.14	7.0785e-05
1.45	6.5489e-12	0.145	7.3303e-05
1.5	7.0319e-12	0.15	7.5822e-05
1.55	8.9767e-12	0.155	7.8285e-05
1.6	1.0723e-11	0.16	8.0788e-05
1.65	1.321e-11	0.165	8.3276e-05
1.7	1.4529e-11	0.17	8.5843e-05
1.75	1.8454e-11	0.175	8.8689e-05
1.8	2.1545e-11	0.18	9.1035e-05
1.85	8.0734e-10	0.185	9.4e-05
1.9	0.00050001	0.19	9.649e-05
1.95	0.00050001	0.195	9.9024e-05
2	0.00050001	0.2	0.00010155
2.05	0.00050001	0.205	0.00010438
2.1	0.00050001	0.21	0.00010691
2.15	0.00050002	0.215	0.00010937
2.2	0.00050002	0.22	0.00011188
2.25	0.00050002	0.225	0.00011433
2.3	0.00050002	0.23	0.00011688
2.35	0.00050002	0.235	0.00011945
2.4	0.00050002	0.24	0.000122
2.45	0.00050002	0.245	0.00012447
2.5	0.00050002	0.25	0.00012702
2.55	0.00050002	0.255	0.0001295
2.6	0.00050002	0.26	0.00013206
2.65	0.00050002	0.265	0.00013459
2.7	0.00050002	0.27	0.00013714
2.75	0.00050002	0.275	0.00013964
2.8	0.00050002	0.28	0.00014218
2.85	0.00050002	0.285	0.00014469
2.9	0.00050002	0.29	0.00014722
2.95	0.00050002	0.295	0.00015032
3	0.00050002	0.3	0.00015286
		0.305	0.00015517
		0.31	0.00015772
		0.315	0.00016006
		0.32	0.00016259
		0.325	0.00016511
		0.33	0.00016761
		0.335	0.00017001
		0.34	0.00017255
		0.345	0.00017503
		0.35	0.0001776
		0.355	0.00018021
		0.36	0.0001827
		0.365	0.00018518
		0.37	0.00018771
		0.375	0.00019022
		0.38	0.0001928
		0.385	0.00019497
		0.39	0.00019752
		0.395	0.00020015
		0.4	0.00020261
		0.405	0.00020487
		0.41	0.00020742
		0.415	0.00020993
		0.42	0.00021249
		0.425	0.00021492
		0.43	0.00021745
		0.435	0.00022002
		0.44	0.00022241
		0.445	0.0002248
		0.45	0.0002273
		0.455	0.00022958
		0.46	0.00023211
		0.465	0.00023465
		0.47	0.00023716
		0.475	0.00023943
		0.48	0.00024198
		0.485	0.00024428
		0.49	0.00024672
		0.495	0.00024901
		0.5	0.00025149
		0.505	0.0002539
		0.51	0.00025638
		0.515	0.00025937
		0.52	0.00026174
		0.525	0.00026406
		0.53	0.00026649
		0.535	0.00026893
		0.54	0.00027134
		0.545	0.0002737
		0.55	0.00027614
		0.555	0.00027833
		0.56	0.00028081
		0.565	0.00028474
		0.57	0.00028722
		0.575	0.00028933
		0.58	0.0002916
		0.585	0.0002952
		0.59	0.00029774
		0.595	0.00029887
		0.6	0.00030124
		0.605	0.00030347
		0.61	0.00030591
		0.615	0.00030803
		0.62	0.00031471
		0.625	0.00031621
		0.63	0.00031873
		0.635	0.00032069
		0.64	0.00032315
		0.645	0.00032517
		0.65	0.00032779
		0.655	0.00033199
		0.66	0.00033443
		0.665	0.00033641
		0.67	0.000339
		0.675	0.00034129
		0.68	0.00034385
		0.685	0.00034578
		0.69	0.00034804
		0.695	0.00034988
		0.7	0.00035235
		0.705	0.00035476
		0.71	0.00035731
		0.715	0.00035919
		0.72	0.00036164
		0.725	0.00036347
		0.73	0.0003659
		0.735	0.00036903
		0.74	0.00037143
		0.745	0.00037195
		0.75	0.00037449
		0.755	0.00037596
		0.76	0.00037782
		0.765	0.00037999
		0.77	0.00038241
		0.775	0.00038253
		0.78	0.00038501
		0.785	0.0003875
		0.79	0.0003899
		0.795	0.00039203
		0.8	0.00039451
		0.805	3.5687e-13
		0.81	4.1894e-13
		0.815	7.89e-13

## Sheet: Figure 2c
Figure 2c
Hopping conduction(Green)		Schottky(Blue)		Ohmic(Red)
Votage (V)	ln(I)	V1/2	ln(I)	ln(V)	ln(I)
1.05	-26.6522	0.59161	-29.9141	-5.29832	-12.8636
1.1	-26.5386	0.63246	-29.6146	-4.60517	-12.2031
1.15	-26.5031	0.67082	-29.1788	-4.19971	-11.7977
1.2	-26.2412	0.70711	-28.7845	-3.91202	-11.5102
1.25	-26.136	0.74162	-28.5301	-3.68888	-11.2873
1.3	-25.9572	0.7746	-28.6904	-3.50656	-11.1057
1.35	-26.0084	0.80623	-28.0341	-3.35241	-10.9515
1.4	-25.8414	0.83666	-27.6453	-3.21888	-10.8183
1.45	-25.7517	0.86603	-27.4947	-3.10109	-10.701
1.5	-25.6806	0.89443	-27.2207	-2.99573	-10.5962
1.55	-25.4364	0.92195	-27.5985	-2.90042	-10.5009
1.6	-25.2586	0.94868	-27.2692	-2.81341	-10.4142
1.65	-25.05	0.97468	-26.8567	-2.73337	-10.3343
1.7	-24.9549	1	-26.8877	-2.65926	-10.2601
1.75	-24.7157			-2.59027	-10.189
1.8	-24.5609			-2.52573	-10.1245
				-2.4651	-10.0552
				-2.40795	-9.99819
				-2.35388	-9.94589
				-2.30259	-9.8949
				-2.25379	-9.84094
				-2.20727	-9.79427
				-2.16282	-9.75156
				-2.12026	-9.70886
				-2.07944	-9.66827
				-2.04022	-9.6293
				-2.00248	-9.59247
				-1.96611	-9.55586
				-1.93102	-9.52091
				-1.89712	-9.48712
				-1.86433	-9.45515
				-1.83258	-9.42368
				-1.80181	-9.39335
				-1.77196	-9.36299
				-1.74297	-9.33037
				-1.7148	-9.30427
				-1.6874	-9.27222
				-1.66073	-9.24607
				-1.63476	-9.22015
				-1.60944	-9.19496
				-1.58475	-9.16747
				-1.56065	-9.14352
				-1.53712	-9.12077
				-1.51413	-9.09808
				-1.49165	-9.07642
				-1.46968	-9.05436
				-1.44817	-9.03261
				-1.42712	-9.01149
				-1.4065	-8.99145
				-1.38629	-8.97117
				-1.36649	-8.95183
				-1.34707	-8.93225
				-1.32803	-8.91328
				-1.30933	-8.89451
				-1.29098	-8.87644
				-1.27297	-8.85842
				-1.25527	-8.84092
				-1.23787	-8.82358
				-1.22078	-8.80274
				-1.20397	-8.78599
				-1.18744	-8.77099
				-1.17118	-8.75469
				-1.15518	-8.73996
				-1.13943	-8.72428
				-1.12393	-8.7089
				-1.10866	-8.69387
				-1.09362	-8.67965
				-1.07881	-8.66482
				-1.06421	-8.65055
				-1.04982	-8.63598
				-1.03564	-8.62139
				-1.02165	-8.60767
				-1.00786	-8.59418
				-0.99425	-8.58061
				-0.98083	-8.56733
				-0.96758	-8.55386
				-0.95451	-8.54266
				-0.94161	-8.52967
				-0.92887	-8.51644
				-0.91629	-8.50423
				-0.90387	-8.49313
				-0.8916	-8.48076
				-0.87948	-8.46874
				-0.8675	-8.45662
				-0.85567	-8.44524
				-0.84397	-8.43354
				-0.83241	-8.42179
				-0.82098	-8.41099
				-0.80968	-8.4003
				-0.79851	-8.38924
				-0.78746	-8.37926
				-0.77653	-8.3683
				-0.76572	-8.35742
				-0.75502	-8.34678
				-0.74444	-8.33725
				-0.73397	-8.32666
				-0.72361	-8.3172
				-0.71335	-8.30726
				-0.7032	-8.29802
				-0.69315	-8.28811
				-0.6832	-8.27857
				-0.67334	-8.26885
				-0.66359	-8.25725
				-0.65393	-8.24816
				-0.64436	-8.23933
				-0.63488	-8.23017
				-0.62549	-8.22106
				-0.61619	-8.21214
				-0.60697	-8.20348
				-0.59784	-8.1946
				-0.58879	-8.1867
				-0.57982	-8.17783
				-0.57093	-8.16393
				-0.56212	-8.15526
				-0.55339	-8.14794
				-0.54473	-8.14013
				-0.53614	-8.12786
				-0.52763	-8.11929
				-0.51919	-8.1155
				-0.51083	-8.1076
				-0.50253	-8.10023
				-0.4943	-8.09222
				-0.48613	-8.08531
				-0.47804	-8.06386
				-0.47	-8.0591
				-0.46204	-8.05117
				-0.45413	-8.04504
				-0.44629	-8.03739
				-0.4385	-8.03116
				-0.43078	-8.02314
				-0.42312	-8.01041
				-0.41552	-8.00308
				-0.40797	-7.99718
				-0.40048	-7.98951
				-0.39304	-7.98278
				-0.38566	-7.97531
				-0.37834	-7.96971
				-0.37106	-7.96319
				-0.36384	-7.95792
				-0.35667	-7.95089
				-0.34956	-7.94407
				-0.34249	-7.93691
				-0.33547	-7.93166
				-0.3285	-7.92486
				-0.32158	-7.91981
				-0.31471	-7.91315
				-0.30788	-7.90463
				-0.30111	-7.89815
				-0.29437	-7.89675
				-0.28768	-7.88995
				-0.28104	-7.88603
				-0.27444	-7.88109
				-0.26788	-7.87537
				-0.26136	-7.86902
				-0.25489	-7.8687
				-0.24846	-7.86224
				-0.24207	-7.85579
				-0.23572	-7.84962
				-0.22941	-7.84417
				-0.22314	-7.83787

## Sheet: Figure 2f
Figure 2f
Time (sec)	Resistance (Ω)
0.089	0.88602
0.186	1.19553
0.283	1.4132
0.377	1.49872
0.468	1.51234
0.558	1.50791
0.649	1.49758
0.741	1.48935
0.831	1.48305
0.922	1.47933
1.014	1.4776
1.107	1.47581
1.199	1.47604
1.29	1.47383
1.382	1.47732
1.474	1.48455
1.564	1.49083
1.656	1.49664
1.745	1.50772
1.836	1.51832
1.926	1.53385
2.017	1.5563
2.111	1.57529
2.204	1.59336
2.294	1.61283
2.389	1.63199
2.479	1.65236
2.571	1.67524
2.662	1.69814
2.752	1.72212
2.845	1.74826
2.935	1.774
3.027	1.79912
3.118	1.82747
3.217	1.8621
3.307	1.89405
3.399	1.92794
3.491	1.9631
3.581	1.99406
3.671	2.03101
3.763	2.0678
3.853	2.10412
3.943	2.14229
4.036	2.18432
4.127	2.21727
4.219	2.26061
4.312	2.30534
4.405	2.35205
4.494	2.39746
4.585	2.45019
4.678	2.52247
4.769	2.58605
4.861	2.65163
4.951	2.70831
5.043	2.76964
5.133	2.83162
5.227	2.90019
5.317	2.96918
5.411	3.04067
5.504	3.11088
5.597	3.1828
5.69	3.26161
5.782	3.33628
5.872	3.40953
5.964	3.4838
6.055	3.55931
6.145	3.63296
6.238	3.71271
6.328	3.79331
6.421	3.87559
6.513	3.96391
6.606	4.05333
6.699	4.14168
6.789	4.23454
6.881	4.33554
6.971	4.441
7.062	4.54746
7.153	4.66416
7.246	4.82087
7.339	4.96612
7.429	5.0841
7.52	5.20423
7.611	5.32766
7.704	5.4663
7.795	5.60882
7.886	5.75367
7.981	5.90255
8.07	6.0469
8.163	6.20277
8.254	6.35614
8.346	6.5236
8.437	6.6821
8.527	6.84007
8.621	6.99971
8.712	7.16598
8.806	7.32392
8.899	7.47777
8.989	7.63418
9.08	7.81016
9.171	7.97584
9.263	8.17334
9.355	8.3847
9.445	8.61483
9.539	8.90207
9.646	9.15848
9.738	9.46235
9.828	9.74031
9.92	10.0283
10.014	10.3042
10.106	10.5569
10.198	10.8405
10.288	11.1147
10.384	11.4202
10.474	11.7095
10.565	11.9777
10.655	12.2561
10.746	12.5452
10.837	12.8604
10.928	13.1901
11.019	13.5142
11.11	13.8286
11.203	14.1494
11.293	14.4528
11.386	14.7661
11.475	15.0816
11.566	15.4333
11.656	15.7508
11.747	16.1184
11.838	16.578
11.928	17.113
12.019	17.6363
12.111	18.2006
12.204	18.7438
12.294	19.2423
12.386	19.7613
12.477	20.2907
12.567	20.7951
12.657	21.2802
12.75	21.8787
12.842	22.439
12.932	22.9852
13.024	23.5474
13.113	24.1458
13.204	24.7348
13.297	25.2817
13.39	25.9184
13.482	26.5231
13.573	27.1107
13.665	27.7195
13.756	28.4226
13.847	29.1283
13.937	29.767
14.028	30.394
14.121	31.0696
14.21	31.8615
14.304	32.6321
14.397	33.5115
14.489	34.6311
14.582	35.7807
14.673	36.9075
14.764	37.9249
14.868	39.115
14.96	40.4425
15.057	41.5929
15.296	44.2495
15.39	45.379
15.482	46.4617
15.572	47.5037
15.663	48.8064
15.754	50.0925
15.848	51.395
15.939	52.6625
16.03	54.0036
16.121	55.416
16.21	56.515
16.305	57.8779
16.397	59.2743
16.488	60.6695
16.581	62.0722
16.677	63.376
16.767	64.8992
16.86	66.3805
16.951	68.6903
17.041	71.2734
17.132	73.5678
17.223	75.8449
17.314	78.172
17.405	80.5546
17.503	83.2248
17.594	85.4029
17.687	87.674
17.778	90.3445
17.87	93.0444
17.963	95.3179
18.06	97.8658
18.15	100.446
18.243	103.188
18.335	105.848
18.425	108.239
18.514	110.744
18.607	113.709
18.699	116.552
18.789	119.239
18.881	122.3
18.974	124.95
19.065	128.25
19.155	131.718
19.246	135.505
19.337	140.309
19.429	145.096
19.519	150.687
19.613	155.443
19.704	160.803
19.795	166.073
19.886	171.69
19.977	177.098
20.068	181.503
20.16	186.024
20.252	191.35
20.346	197.153
20.437	203.136
20.529	209.841
20.621	215.759
20.711	220.94
20.804	228.295
20.899	236.398
20.989	244.465
21.083	251.129
21.174	259.981
21.264	266.174
21.356	273.247
21.447	281.765
21.54	292.109
21.63	301.942
21.722	314.177
21.813	320.336
21.906	328.486
21.996	340.401
22.087	354.066
22.179	367.594
22.271	385.457
22.364	405.031
22.602	442.611
22.696	461.568
22.786	476.858
22.878	496.437
22.97	509.584
23.062	532.64
23.153	560.532
23.243	580.075
23.334	596.475
23.425	617.332
23.516	639.101
23.606	672.09
23.7	680.947
23.794	710.713
23.885	738.862
23.975	773.234
24.067	796.186
24.158	848.667
24.252	859.431
24.345	892.093
24.436	938.942
24.527	982.67
24.624	1033.25
24.715	1112.96
24.813	1241.06
24.905	1291.05
24.995	1364.91
25.087	1389.22
25.178	1304.45
25.269	1226.66
25.361	1166.67
25.451	1076.41
25.542	1017.65
25.633	974.067
25.724	938.385
25.815	931.609
25.905	895.255
25.998	870.541
26.089	853.429
26.18	840.093
26.271	827.024
26.363	815.091
26.453	801.451
26.543	793.092
26.634	783.57
26.724	778.126
26.815	771.66
26.907	760.403
27	750.874
27.09	744.327
27.182	739.369
27.274	734.715
27.363	727.56
27.454	721.677
27.544	717.068
27.635	712.192
27.724	704.196
27.814	698.678
27.905	695.287
27.995	688.923
28.087	683.159
28.177	678.318
28.267	673.336
28.36	667.34
28.449	662.677
28.541	657.487
28.631	654.591
28.722	647.965
28.812	642.693
28.902	639.709
28.994	638.226
29.084	635.463
29.176	631.901
29.268	630.946
29.361	625.799
29.452	621.397
29.542	618.476
29.632	614.139
29.724	610.973
29.816	608.238
29.909	605.567
30	603.535
30.092	599.81
30.184	596.899
30.274	595.222
30.364	593.718
30.453	589.874
30.544	588.684
30.633	586.393
30.724	584.022
30.814	582.055
30.918	580.036
31.009	578.593
31.102	576.964
31.197	575.617
31.287	575.017
31.38	574.419
31.471	573.876
31.561	575.528
31.652	573.885
31.741	572.227
31.832	572.736
31.923	571.094
32.015	567.642
32.107	565.469
32.2	561.55
32.29	558.189
32.381	556.145
32.472	553.808
32.562	552.072
32.653	550.6
32.742	548.772
32.834	546.172
32.924	543.588
33.015	541.261
33.106	540.015
33.198	538.765
33.29	537.559
33.383	535.96
33.474	534.684
33.564	532.632
33.655	530.51
33.745	529.079
33.836	527.698
33.926	526.404
34.018	524.782
34.111	523.53
34.203	522.158
34.295	518.818
34.386	515.994
34.476	513.516
34.567	510.815
34.657	507.595
34.747	505.455
34.839	504.399
34.93	502.572
35.02	501.036
35.112	499.63
35.205	498.342
35.294	497.378
35.385	496.9
35.475	495.674
35.564	493.868
35.655	492.3
35.745	491.39
35.836	490.419
35.926	488.709
36.016	486.955
36.119	485.403
36.21	483.999
36.302	482.925
36.392	482.099
36.483	480.967
36.573	479.618
36.664	478.443
36.755	477.255
36.845	475.956
36.934	475.009
37.025	474.105
37.115	473.399
37.207	473.207
37.299	472.455
37.392	471.383
37.483	470.378
37.573	469.522
37.664	468.51
37.755	467.596
37.847	466.012
37.938	465.532
38.027	464.625
38.118	463.934
38.211	463.263
38.304	462.69
38.396	462.166
38.487	461.865
38.579	461.335
38.669	460.799
38.761	460.273
38.851	459.776
38.942	459.181
39.04	458.32
39.13	457.328
39.221	456.744
39.314	456.157
39.405	455.732
39.496	455.11
39.586	454.285
39.676	453.72
39.766	453.089
39.858	452.38
39.948	451.564
40.039	450.731
40.13	449.907
40.222	449.031
40.314	448.383
40.406	447.846
40.495	447.379
40.586	446.939
40.677	446.919
40.769	446.352
40.859	444.82
40.95	442.466
41.041	441.326
41.131	440.314
41.222	439.42
41.315	438.666
41.406	438.006
41.495	437.423
41.587	437.08
41.679	436.294
41.769	435.957
41.86	435.397
41.95	434.829
42.041	434.208
42.132	433.656
42.223	433.019
42.314	432.055
42.406	431.364
42.495	430.9
42.586	430.333
42.677	430.151
42.768	429.92
42.859	429.898
42.949	429.433
43.041	428.957
43.13	428.321
43.221	427.737
43.312	427.359
43.403	426.729
43.494	425.98
43.586	425.411
43.676	424.847
43.766	424.171
43.857	423.57
43.948	423.042
44.039	422.483
44.13	422.16
44.221	423.109
44.312	422.711
44.404	422.228
44.494	421.634
44.586	421.109
44.678	420.63
44.769	420.154
44.86	419.749
44.951	419.274
45.041	418.986
45.131	418.383
45.223	417.778
45.315	416.872
45.406	415.874
45.496	415.087
45.586	414.305
45.678	413.875
45.769	413.294
45.861	412.725
45.95	412.111
46.041	411.36
46.132	410.463
46.221	409.926
46.312	409.059
46.404	408.487
46.495	407.76
46.599	406.892
46.69	406.21
46.781	405.499
46.872	404.58
46.962	403.606
47.053	402.959
47.145	402.29
47.236	401.537
47.341	400.877
47.432	400.233
47.598	399.309
47.689	398.645
47.779	397.862
47.871	396.993
47.963	396.349
48.054	395.795
48.145	395.125
48.235	394.422
48.325	393.886
48.417	393.449
48.508	393.323
48.602	392.612
48.695	391.984
48.787	391.398
48.878	390.824
48.969	390.246
49.061	389.737
49.15	389.393
49.242	389.005
49.334	388.648
49.425	388.463
49.518	388.112
49.612	387.55
49.704	387.096
49.794	386.675
49.884	386.178
49.975	385.75
50.065	385.271
50.155	384.461
50.246	382.917
50.337	382.454
50.427	382.077
50.519	381.574
50.611	381.158
50.704	380.668
50.794	380.289
50.885	379.787
50.975	379.325
51.065	378.844
51.155	378.453
51.246	378.056
51.336	377.627
51.426	377.221
51.515	376.71
51.608	376.22
51.7	375.52
51.792	375.083
51.895	374.739
51.989	374.399
52.08	374.063
52.171	373.488
52.262	372.969
52.354	372.495
52.444	372.122
52.534	371.751
52.625	371.299
52.715	370.943
52.806	370.537
52.901	370.18
52.992	369.833
53.082	369.486
53.172	369.203
53.263	368.831
53.355	368.479
53.445	368.108
53.535	367.799
53.626	367.466
53.716	367.471
53.808	367.932
53.9	367.69
53.991	367.287
54.083	366.959
54.173	366.608
54.263	366.153
54.36	365.591
54.451	365.153
54.541	364.726
54.63	364.236
54.722	363.751
54.813	363.558
54.906	363.369
54.995	363.012
55.086	362.546
55.177	362.173
55.269	361.817
55.361	361.551
55.451	361.403
55.542	361.069
55.633	360.653
55.724	360.304
55.814	359.904
55.905	359.465
55.995	359.154
56.086	358.337
56.177	357.752
56.268	357.286
56.361	356.874
56.45	356.504
56.541	356.087
56.631	355.773
56.722	355.461
56.814	355.111
56.903	354.646
56.995	354.145
57.085	353.194
57.177	352.657
57.267	352.151
57.359	351.733
57.449	351.3
57.541	351.104
57.631	350.766
57.721	350.42
57.812	350.486
57.904	350.113
57.996	349.782
58.086	349.427
58.176	349.127
58.266	348.781
58.358	348.465
58.449	348.067
58.54	347.727
58.63	347.503
58.722	347.245
58.813	347.007
58.905	346.95
58.998	346.635
59.09	346.287
59.18	346.004
59.27	345.765
59.361	345.736
59.451	345.768
59.541	345.56
59.632	344.932
59.723	344.366
59.814	343.922
59.905	343.557
59.995	343.229
60.086	342.986
60.177	343.435
60.268	343.037
60.36	342.728
60.451	342.408
60.541	342.109
60.632	341.802
60.722	341.473
60.814	341.197
60.905	340.908
60.996	340.468
61.086	340.113
61.176	339.806
61.268	339.455
61.359	339.118
61.449	338.85
61.541	338.609
61.63	338.355
61.721	338.136
61.812	337.957
61.905	337.774
62	337.399
62.091	337.142
62.18	337.067
62.271	337.06
62.374	336.863
62.465	336.534
62.555	336.221
62.646	335.883
62.735	334.917
62.826	334.315
62.916	333.872
63.007	333.388
63.1	332.985
63.191	332.642
63.283	332.33
63.374	332.047
63.465	331.79
63.556	331.512
63.646	331.227
63.736	330.924
63.827	330.775
63.917	330.511
64.007	330.296
64.1	330.043
64.191	329.816
64.282	329.584
64.372	329.307
64.462	329.009
64.553	328.773
64.644	328.658
64.735	328.463
64.826	328.167
64.915	327.887
65.008	327.621
65.102	327.448
65.192	327.187
65.282	326.892
65.374	326.478
65.465	326.149
65.555	325.771
65.645	325.496
65.735	325.188
65.825	324.957
65.916	325.573
66.006	325.215
66.098	324.81
66.191	324.403
66.282	324.09
66.373	323.814
66.463	323.553
66.555	323.306
66.646	323.148
66.736	322.884
66.828	322.613
66.92	322.402
67.01	322.157
67.105	321.898
67.197	321.639
67.289	321.376
67.382	321.051
67.473	320.882
67.575	320.605
67.666	320.282
67.756	320.042
67.847	319.796
67.937	319.502
68.027	319.308
68.117	319.051
68.209	318.782
68.303	318.529
68.393	318.31
68.486	318.053
68.577	317.773
68.667	317.572
68.758	317.263
68.849	317
68.939	316.753
69.029	316.496
69.12	316.207
69.212	315.915
69.303	315.542
69.393	315.287
69.486	314.975
69.577	314.718
69.666	314.425
69.757	314.088
69.849	313.798
69.94	313.479
70.029	313.191
70.122	312.952
70.211	312.699
70.305	312.448
70.397	312.185
70.488	311.935
70.582	311.64
70.673	311.283
70.764	310.997
70.854	310.721
70.945	310.657
71.037	310.39
71.129	310.134
71.221	309.88
71.311	309.676
71.404	309.48
71.495	309.308
71.586	309.124
71.679	308.908
71.77	308.638
71.861	308.382
71.952	308.154
72.043	307.937
72.133	307.681
72.224	307.407
72.315	307.148
72.407	306.89
72.499	306.634
72.591	306.415
72.683	306.208
72.774	305.996
72.864	305.788
72.954	305.583
73.044	305.358
73.134	305.178
73.225	305.124
73.316	304.985
73.409	304.762
73.5	304.573
73.59	304.386
73.683	304.122
73.773	303.898
73.863	303.654
73.955	303.38
74.044	303.14
74.134	302.91
74.23	302.637
74.321	302.405
74.412	302.185
74.505	301.984
74.595	301.806
74.687	301.56
74.779	301.364
74.871	301.12
74.962	300.895
75.052	300.671
75.144	300.422
75.234	300.168
75.326	299.954
75.416	299.757
75.507	299.561
75.599	299.365
75.69	299.174
75.781	298.957
75.87	298.813
75.962	298.62
76.052	298.453
76.143	298.253
76.233	298.026
76.325	297.818
76.414	297.589
76.505	297.388
76.599	297.179
76.69	297.004
76.781	296.803
76.873	296.608
76.964	296.411
77.054	296.227
77.145	296.063
77.236	296.009
77.326	295.817
77.417	295.684
77.509	295.504
77.6	295.335
77.691	295.174
77.783	294.998
77.874	294.814
77.965	294.648
78.068	294.49
78.16	294.283
78.25	294.056
78.34	293.841
78.431	293.639
78.521	293.476
78.615	293.247
78.705	293.08
78.797	292.849
78.888	292.641
78.979	292.42
79.068	292.212
79.16	292.02
79.25	291.833
79.34	291.696
79.43	291.513
79.521	291.222
79.613	291.021
79.704	290.817
79.795	290.682
79.885	290.351
79.974	290.096
80.065	289.942
80.155	289.766
80.246	289.623
80.336	289.485
80.428	289.277
80.52	289.04
80.613	288.75
80.705	288.534
80.795	288.298
80.885	288.051
80.975	287.821
81.065	287.583
81.156	287.386
81.246	287.216
81.336	287.063
81.426	286.863
81.517	286.714
81.608	286.511
81.7	286.272
81.791	286.049
81.881	285.886
81.973	285.715
82.063	285.55
82.153	285.385
82.243	285.213
82.334	285.057
82.424	284.909
82.517	284.727
82.608	284.588
82.7	284.439
82.791	284.269
82.881	284.095
82.972	283.971
83.063	283.83
83.153	283.674
83.256	283.549
83.346	283.353
83.437	283.18
83.528	283.007
83.62	282.851
83.71	282.683
83.803	282.512
83.894	282.359
83.987	282.347
84.077	282.15
84.168	281.946
84.259	281.793
84.349	281.635
84.441	281.437
84.531	281.23
84.622	281.072
84.712	280.818
84.806	280.617
84.896	280.429
84.987	280.229
85.077	280.037
85.167	279.872
85.257	279.689
85.349	279.484
85.44	279.32
85.531	279.136
85.623	278.967
85.714	278.844
85.806	278.691
85.899	278.505
85.99	278.35
86.081	278.226
86.172	278.068
86.262	277.891
86.354	277.724
86.444	277.599
86.534	277.45
86.625	277.286
86.716	277.115
86.806	277.004
86.9	276.867
86.991	276.686
87.082	276.519
87.173	276.388
87.263	276.193
87.354	276.039
87.444	275.89
87.535	275.764
87.625	275.645
87.716	275.51
87.808	275.398
87.9	275.29
87.99	275.129
88.083	274.957
88.173	274.814
88.263	274.656
88.353	274.488
88.444	274.323
88.535	274.186
88.625	274.035
88.716	273.891
88.808	273.746
88.9	273.593
88.991	273.439
89.083	273.263
89.174	273.1
89.265	272.946
89.357	272.8
89.448	272.634
89.54	272.499
89.631	272.349
89.721	272.199
89.812	272.056
89.904	271.893
89.995	271.725
90.086	271.565
90.178	271.439
90.269	271.264
90.36	271.11
90.451	270.97
90.541	270.833
90.631	270.682
90.723	270.534
90.815	270.41
90.906	270.258
90.999	270.118
91.091	269.965
91.182	269.835
91.272	269.696
91.361	269.54
91.452	269.404
91.542	269.274
91.633	269.134
91.723	268.984
91.814	268.831
91.907	268.694
91.997	268.544
92.087	268.406
92.179	268.206
92.269	268.051
92.361	267.903
92.451	267.751
92.542	267.567
92.633	267.422
92.722	267.282
92.814	267.138
92.905	266.988
92.997	266.848
93.087	266.72
93.18	266.577
93.271	266.442
93.361	266.372
93.451	266.24
93.542	266.098
93.633	265.986
93.735	265.878
93.827	265.755
93.917	265.637
94.007	265.516
94.1	265.432
94.191	265.318
94.283	265.193
94.374	265.058
94.465	264.942
94.556	264.842
94.646	264.74
94.736	264.616
94.827	264.491
94.918	264.304
95.009	264.073
95.101	263.842
95.191	263.655
95.281	263.523
95.371	263.337
95.462	263.18
95.552	263.006
95.642	262.855
95.732	262.722
95.822	262.577
95.915	262.43
96.007	262.276
96.098	262.133
96.191	261.988
96.282	261.833
96.372	261.692
96.464	261.528
96.555	261.343
96.645	261.193
96.736	261.034
96.826	260.869
96.917	260.741
97.006	260.601
97.099	260.466
97.191	260.321
97.284	260.161
97.378	260.024
97.468	259.906
97.56	259.767
97.65	259.607
97.741	259.471
97.831	259.337
97.922	259.16
98.013	259.013
98.105	258.851
98.198	258.686
98.289	258.527
98.382	258.359
98.473	258.218
98.563	258.071
98.653	257.945
98.743	257.832
98.834	257.698
98.937	257.582
99.027	257.411
99.118	257.277
99.208	257.159
99.301	257.073
99.393	256.931
99.485	256.795
99.576	256.68
99.666	256.541
99.756	256.384
99.848	256.2
99.938	256.045
100.028	255.888
100.119	255.744
100.21	255.588
100.302	255.422
100.394	255.261
100.485	255.13
100.577	254.983
100.667	254.834
100.757	254.68
100.848	254.535
100.937	254.405
101.028	254.276
101.118	254.151
101.209	254.116
101.302	253.978
101.391	253.835
101.483	253.699
101.573	253.565
101.664	253.438
101.754	253.326
101.844	253.225
101.937	253.126
102.028	253.017
102.118	252.922
102.209	252.849
102.302	252.725
102.394	252.645
102.486	252.52
102.576	252.429
102.667	252.343
102.757	252.188
102.848	252.077
102.937	251.967
103.028	251.848
103.118	251.725
103.21	251.597
103.305	251.467
103.396	251.283
103.489	251.122
103.581	250.981
103.672	250.844
103.762	250.718
103.853	250.582
103.943	250.453
104.034	250.308
104.125	250.172
104.215	250.046
104.305	249.929
104.398	249.819
104.488	249.711
104.58	249.599
104.67	249.493
104.761	249.367
104.851	249.239
104.942	249.111
105.033	248.981
105.124	248.952
105.214	248.831
105.306	248.56
105.4	248.302
105.49	248.149
105.582	247.995
105.673	247.86
105.764	247.714
105.855	247.59
105.945	247.456
106.036	247.339
106.126	247.219
106.217	247.099
106.31	246.988
106.403	246.903
106.494	246.797
106.585	246.687
106.678	246.587
106.77	246.493
106.862	246.396
106.952	246.291
107.042	246.195
107.133	246.076
107.223	245.958
107.315	245.839
107.407	245.769
107.497	245.655
107.586	245.526
107.679	245.379
107.769	245.228
107.861	245.096
107.952	244.96
108.042	244.835
108.132	244.709
108.223	244.539
108.313	244.36
108.406	244.195
108.496	244.051
108.585	243.908
108.68	243.768
108.772	243.632
108.862	243.501
108.954	243.383
109.043	243.258
109.134	243.128
109.225	242.999
109.315	242.869
109.42	242.75
109.51	242.616
109.602	242.504
109.694	242.38
109.784	242.277
109.874	242.168
109.965	242.05
110.055	241.926
110.146	241.812
110.236	241.684
110.327	241.562
110.417	241.43
110.509	241.304
110.601	241.177
110.691	241.051
110.782	240.917
110.874	240.75
110.964	240.6
111.054	240.468
111.144	240.336
111.236	240.212
111.326	240.063
111.417	239.926
111.508	239.781
111.602	239.638
111.693	239.524
111.785	239.421
111.875	239.306
111.966	239.18
112.055	239.052
112.145	238.938
112.236	238.813
112.326	238.692
112.416	238.605
112.505	238.507
112.6	238.404
112.691	238.298
112.783	238.236
112.874	238.114
112.964	237.997
113.055	237.891
113.147	237.795
113.237	237.687
113.327	237.559
113.417	237.435
113.51	237.338
113.601	237.199
113.691	237.066
113.783	236.92
113.874	236.773
113.963	236.628
114.054	236.508
114.145	236.385
114.236	236.25
114.327	236.112
114.417	235.974
114.508	235.85
114.615	235.722
114.705	235.589
114.795	235.478
114.884	235.359
114.976	235.249
115.065	235.13
115.155	235.014
115.245	234.893
115.338	234.773
115.429	234.662
115.521	234.538
115.61	234.371
115.703	234.229
115.794	234.101
115.884	233.992
115.975	233.865
116.065	233.744
116.156	233.646
116.246	233.548
116.336	233.442
116.428	233.338
116.519	233.249
116.612	233.159
116.704	233.063
116.797	232.974
116.888	232.877
116.977	232.788
117.068	232.679
117.159	232.566
117.251	232.461
117.34	232.344
117.431	232.236
117.521	232.131
117.614	232.027
117.706	231.923
117.798	231.855
117.891	231.762
117.982	231.645
118.072	231.542
118.164	231.437
118.253	231.333
118.344	231.213
118.433	231.109
118.524	231.011
118.615	230.905
118.706	230.807
118.797	230.703
118.887	230.576
118.977	230.453
119.067	230.341
119.156	230.232
119.247	230.118
119.337	230.011
119.428	229.913
119.521	229.803
119.612	229.699
119.702	229.581
119.794	229.464
119.884	229.369
119.974	229.264
120.064	229.162
120.155	229.062
120.245	228.967
120.335	228.879
120.427	228.779
120.519	228.676
120.612	228.57
120.704	228.471
120.795	228.383
120.885	228.296
120.976	228.208
121.066	228.122
121.156	228.04
121.247	227.944
121.338	227.85
121.428	227.764
121.521	227.673
121.614	227.586
121.705	227.507
121.797	227.439
121.889	227.374
121.979	227.3
122.07	227.213
122.161	227.118
122.252	227.021
122.344	226.933
122.433	226.849
122.524	226.756
122.615	226.641
122.707	226.543
122.797	226.469
122.888	226.374
122.981	226.298
123.071	226.208
123.161	226.134
123.252	226.051
123.343	225.971
123.433	225.879
123.523	225.787
123.614	225.714
123.705	225.721
123.797	225.635
123.888	225.552
123.978	225.463
124.067	225.375
124.159	225.3
124.25	225.281
124.341	225.214
124.432	225.147
124.522	225.069
124.614	224.997
124.704	224.927
124.795	224.862
124.885	224.767
124.977	224.681
125.079	224.61
125.17	224.525
125.261	224.464
125.351	224.384
125.442	224.326
125.533	224.241
125.625	224.167
125.714	224.083
125.807	224.01
125.898	223.934
125.989	223.857
126.081	223.77
126.172	223.662
126.263	223.562
126.352	223.465
126.444	223.373
126.533	223.284
126.624	223.187
126.715	223.11
126.805	223.003
126.898	222.886
126.99	222.778
127.081	222.684
127.172	222.59
127.262	222.498
127.353	222.422
127.445	222.33
127.534	222.228
127.625	222.137
127.715	222.059
127.808	221.967
127.9	221.873
127.991	221.785
128.084	221.686
128.175	221.597
128.265	221.506
128.356	221.412
128.446	221.318
128.538	221.23
128.628	221.179
128.72	221.091
128.81	220.986
128.902	220.856
128.993	220.745
129.084	220.635
129.175	220.511
129.266	220.397
129.357	220.281
129.446	220.168
129.538	220.063
129.628	219.952
129.72	219.839
129.81	219.729
129.903	219.63
129.995	219.517
130.085	219.42
130.18	219.314
130.283	219.207
130.376	219.09
130.467	218.987
130.559	218.878
130.649	218.77
130.741	218.673
130.831	218.656
130.922	218.557
131.013	218.464
131.105	218.369
131.194	218.28
131.286	218.2
131.38	218.11
131.472	218.006
131.562	217.911
131.652	217.821
131.743	217.738
131.834	217.658
131.925	217.569
132.017	217.493
132.108	217.398
132.2	217.311
132.291	217.221
132.383	217.137
132.473	217.057
132.563	216.972
132.654	216.881
132.745	216.8
132.836	216.727
132.928	216.643
133.019	216.558
133.111	216.472
133.202	216.393
133.295	216.313
133.386	216.231
133.475	216.148
133.566	216.064
133.656	215.966
133.747	215.874
133.837	215.803
133.928	215.71
134.019	215.618
134.113	215.529
134.204	215.44
134.295	215.367
134.386	215.289
134.477	215.204
134.567	215.117
134.656	215.036
134.747	214.966
134.839	214.884
134.928	214.812
135.019	214.732
135.112	214.658
135.205	214.581
135.295	214.51
135.386	214.442
135.476	214.356
135.567	214.266
135.657	214.184
135.747	214.103
135.839	214.01
135.93	213.922
136.021	213.833
136.112	213.764
136.204	213.692
136.295	213.618
136.386	213.536
136.476	213.45
136.566	213.372
136.656	213.29
136.748	213.206
136.839	213.131
136.929	213.059
137.021	213.004
137.111	212.923
137.202	212.81
137.295	212.705
137.385	212.61
137.475	212.534
137.567	212.442
137.656	212.356
137.746	212.261
137.837	212.171
137.929	212.108
138.02	212.031
138.115	211.95
138.205	211.86
138.296	211.789
138.387	211.71
138.479	211.621
138.57	211.551
138.661	211.472
138.75	211.409
138.841	211.345
138.932	211.277
139.022	211.196
139.113	211.12
139.205	211.049
139.295	210.967
139.387	210.857
139.477	210.758
139.567	210.669
139.656	210.575
139.747	210.485
139.839	210.391
139.929	210.311
140.021	210.214
140.114	210.11
140.205	210.017
140.296	209.925
140.388	209.835
140.479	209.734
140.57	209.64
140.66	209.567
140.763	209.485
140.855	209.373
140.944	209.316
141.035	209.231
141.126	209.15
141.216	209.02
141.309	208.897
141.402	208.781
141.493	208.687
141.583	208.595
141.675	208.503
141.765	208.407
141.856	208.331
141.945	208.24
142.036	208.164
142.126	208.091
142.217	208.011
142.309	207.924
142.4	207.832
142.49	207.735
142.582	207.645
142.676	207.569
142.767	207.487
142.859	207.408
142.95	207.35
143.042	207.27
143.132	207.189
143.222	207.108
143.313	207.024
143.405	206.941
143.497	206.861
143.587	206.783
143.679	206.707
143.769	206.63
143.86	206.554
143.95	206.478
144.042	206.4
144.132	206.317
144.223	206.22
144.314	206.132
144.405	206.057
144.497	205.989
144.587	205.908
144.679	205.834
144.77	205.763
144.861	205.685
144.952	205.614
145.042	205.539
145.132	205.463
145.223	205.402
145.315	205.336
145.406	205.268
145.496	205.199
145.586	205.126
145.678	205.052
145.77	204.978
145.861	204.906
145.964	204.832
146.056	204.746
146.145	204.678
146.236	204.615
146.326	204.551
146.417	204.479
146.509	204.41
146.601	204.335
146.692	204.26
146.784	204.19
146.876	204.116
146.968	204.045
147.058	203.975
147.148	203.906
147.239	203.837
147.329	203.772
147.42	203.697
147.51	203.627
147.603	203.552
147.694	203.478
147.785	203.401
147.875	203.335
147.966	203.26
148.056	203.192
148.146	203.126
148.236	203.059
148.327	202.992
148.418	202.926
148.509	202.861
148.601	202.776
148.691	202.693
148.782	202.649
148.872	202.582
148.964	202.508
149.054	202.441
149.146	202.371
149.236	202.303
149.327	202.237
149.418	202.167
149.511	202.099
149.601	202.029
149.692	201.96
149.783	201.892
149.874	201.826
149.964	201.764
150.055	201.707
150.145	201.642
150.236	201.581
150.326	201.513
150.416	201.457
150.508	201.389
150.601	201.317
150.691	201.249
150.782	201.179
150.873	201.105
150.964	201.039
151.054	200.982
151.144	200.921
151.236	200.861
151.328	200.804
151.42	200.744
151.509	200.68
151.602	200.607
151.693	200.537
151.784	200.473
151.875	200.404
151.964	200.337
152.056	200.257
152.147	200.186
152.236	200.139
152.327	200.07
152.42	199.993
152.51	199.914
152.603	199.837
152.695	199.758
152.787	199.68
152.878	199.608
152.967	199.542
153.059	199.471
153.149	199.405
153.241	199.33
153.333	199.261
153.424	199.187
153.514	199.116
153.604	199.053
153.698	198.989
153.788	198.919
153.881	198.856
153.972	198.762
154.063	198.686
154.154	198.614
154.244	198.551
154.338	198.48
154.428	198.423
154.521	198.341
154.612	198.268
154.703	198.206
154.795	198.137
154.886	198.074
154.976	198.005
155.066	197.943
155.157	197.879
155.246	197.817
155.338	197.745
155.428	197.672
155.519	197.601
155.612	197.531
155.703	197.462
155.794	197.404
155.885	197.335
155.975	197.272
156.066	197.206
156.156	197.138
156.246	197.073
156.338	197.006
156.441	196.941
156.532	196.861
156.624	196.795
156.714	196.726
156.806	196.663
156.898	196.598
156.989	196.535
157.081	196.471
157.172	196.411
157.263	196.338
157.353	196.274
157.444	196.205
157.536	196.143
157.626	196.095
157.716	196.028
157.808	195.966
157.9	195.904
157.99	195.848
158.082	195.787
158.173	195.742
158.263	195.683
158.354	195.643
158.444	195.574
158.535	195.505
158.624	195.436
158.717	195.362
158.808	195.276
158.9	195.203
158.99	195.114
159.082	195.036
159.174	194.964
159.266	194.891
159.357	194.814
159.446	194.748
159.539	194.674
159.63	194.599
159.72	194.522
159.813	194.433
159.904	194.352
159.997	194.271
160.087	194.193
160.179	194.122
160.27	194.053
160.364	193.963
160.455	193.891
160.545	193.809
160.635	193.738
160.725	193.668
160.815	193.593
160.905	193.525
161	193.449
161.091	193.383
161.182	193.312
161.272	193.246
161.363	193.159
161.455	193.08
161.545	193.012
161.647	192.943
161.739	192.875
161.831	192.813
161.922	192.752
162.013	192.695
162.104	192.633
162.195	192.569
162.286	192.515
162.379	192.447
162.47	192.375
162.561	192.309
162.65	192.245
162.743	192.174
162.834	192.106
162.925	192.044
163.016	191.966
163.108	191.894
163.199	191.826
163.289	191.751
163.383	191.68
163.475	191.618
163.566	191.555
163.656	191.483
163.746	191.413
163.838	191.354
163.929	191.28
164.021	191.21
164.112	191.145
164.205	191.087
164.295	191.024
164.386	190.957
164.476	190.891
164.567	190.829
164.658	190.763
164.747	190.697
164.838	190.637
164.929	190.581
165.021	190.523
165.113	190.467
165.204	190.4
165.294	190.339
165.385	190.282
165.476	190.223
165.567	190.158
165.657	190.174
165.747	190.114
165.838	190.057
165.928	189.994
166.02	189.942
166.114	189.877
166.205	189.825
166.295	189.772
166.387	189.705
166.477	189.643
166.567	189.584
166.659	189.527
166.75	189.464
166.841	189.41
166.931	189.348
167.022	189.297
167.114	189.252
167.204	189.2
167.295	189.126
167.385	189.068
167.475	189.006
167.566	188.95
167.658	188.892
167.75	188.835
167.84	188.778
167.931	188.722
168.022	188.668
168.114	188.614
168.205	188.561
168.295	188.501
168.386	188.459
168.476	188.402
168.567	188.344
168.656	188.286
168.746	188.229
168.838	188.166
168.929	188.106
169.021	188.047
169.112	187.993
169.204	187.936
169.296	187.88
169.387	187.821
169.478	187.771
169.568	187.721
169.659	187.659
169.75	187.609
169.841	187.55
169.932	187.494
170.022	187.441
170.114	187.385
170.204	187.33
170.296	187.273
170.387	187.22
170.477	187.159
170.567	187.107
170.658	187.051
170.75	186.992
170.84	186.938
170.931	186.887
171.022	186.831
171.115	186.789
171.206	186.738
171.297	186.692
171.389	186.644
171.48	186.596
171.57	186.549
171.66	186.502
171.751	186.461
171.841	186.414
171.931	186.366
172.021	186.301
172.127	186.244
172.218	186.176
172.31	186.126
172.403	186.074
172.497	186.018
172.587	185.962
172.678	185.913
172.768	185.855
172.859	185.803
172.95	185.754
173.041	185.703
173.131	185.653
173.222	185.595
173.316	185.532
173.407	185.461
173.499	185.399
173.588	185.344
173.681	185.282
173.773	185.231
173.864	185.171
173.954	185.122
174.045	185.068
174.134	185.019
174.226	184.97
174.317	184.929
174.41	184.88
174.501	184.837
174.593	184.787
174.683	184.736
174.773	184.692
174.864	184.644
174.954	184.591
175.044	184.542
175.135	184.492
175.225	184.436
175.317	184.384
175.407	184.327
175.501	184.279
175.593	184.221
175.684	184.18
175.774	184.137
175.864	184.092
175.953	184.051
176.044	184.005
176.134	183.963
176.224	183.91
176.315	183.862
176.408	183.813
176.501	183.758
176.593	183.698
176.683	183.64
176.774	183.582
176.864	183.528
176.955	183.474
177.045	183.419
177.135	183.374
177.226	183.312
177.328	183.26
177.418	183.191
177.509	183.132
177.603	183.078
177.695	183.029
177.784	182.976
177.875	182.921
177.966	182.871
178.056	182.818
178.147	182.766
178.237	182.713
178.327	182.662
178.418	182.606
178.51	182.555
178.601	182.502
178.692	182.446
178.785	182.39
178.875	182.355
178.965	182.302
179.054	182.249
179.146	182.202
179.236	182.167
179.327	182.11
179.418	182.063
179.508	182.013
179.602	181.964
179.692	181.916
179.784	181.869
179.874	181.819
179.965	181.774
180.055	181.73
180.146	181.679
180.236	181.634
180.326	181.587
180.417	181.534
180.51	181.492
180.602	181.445
180.693	181.396
180.783	181.351
180.874	181.303
180.964	181.254
181.055	181.205
181.146	181.157
181.237	181.113
181.327	181.068
181.417	181.023
181.509	180.977
181.601	180.929
181.691	180.89
181.784	180.848
181.874	180.806
181.965	180.758
182.055	180.712
182.146	180.663
182.236	180.619
182.326	180.564
182.417	180.516
182.509	180.464
182.601	180.415
182.691	180.364
[truncated: 7,846 more rows]

## Sheet: Figure 2g
Figure 2g
A1(1×1 mm2)		A2(1.5×1.5 mm2)		A3(2×2 mm2)		A4(2.5×2.5 mm2)		A5(3×3 mm2)
H_Resistance (Ω)	L_Resistance (Ω)	H_Resistance (Ω)	L_Resistance (Ω)	H_Resistance (Ω)	L_Resistance (Ω)	H_Resistance (Ω)	L_Resistance (Ω)	H_Resistance (Ω)	L_Resistance (Ω)
240714000000	2458.94	3228540000	2501.12	309598000000	3970.41	20359300000	2121.3	287084000000	2419.95
85222400000	2248.54	193162000000	2038.97	167980000000	2973.52	2048660000000	2080.96	81061700000	2456.63
27746200000	1216.25	11845500000	2552.01	2487970000000	2508.71	2292660000000	2401.2	12832900000	2426.08
34148300000	1820.01	8941340000	2142.86	778049000000	2965.44	39940100000	1479.02	64474500000	2059.77
20666700000	1408.78	32102700000	1908.87	64531100000	2785.4	3849490000000	1272.17	258978000000	2957.66
18236500000	1305.56	130587000000	1895.08	4328330000000	2207.04	1885210000000	1301.41	1060110000	1402.95
175411000000	1580.37	162729000000	2313.6	27782100000	2167.72	594764000000	1875.45	235375000000	1026.53
371968000000	1325.21	76930200000	2696.94	1836210000000	1736.86	1758090000000	1385.6	99808400000	1047.65
163265000000	1365.62	84124100000	2756.85	744757000000	1876.12	62808000000	1314.13	7282680000	1047.06
96965000000	1626.25	416486000000	1915.64	3309360000000	1982.87	27700800000	1385.04	93411400000	2818.77
77435300000	2303.23	712674000000	2504.89	1860120000000	2173.22	9250220000	4109.96	10385300000	1929.18
53418800000	1061.43	1151380000000	1981.53	349792000000	1487.36	644713000000	2123.09	206734000000	1002.2
21667100000	1252.12	81050400000	2463.05	13733700000000	3571.77	41002300000	1412.97	223514000000	1038.5
15600400000	2252.25	8934420000	2524.71	65472400000	1486.51	169425000000	1263.75	1233840000000	928.522
68681300000	1283.92	96051200000000	2946.68	5674620000000	1383.03	330251000000	1409.77	291531000000	1415.04
122933000000	1584.52	284871000000	2835.34	78893400000	2848.3	132228000000	1282.6	254664000000	1118.83
64620400000	1856.38	11075400000000	2486.33	5171340000000	2390.95	1260270000000	1229.69	221533000000	1125.8
59049300000	1309.25	73252400000	2390.46	634464000000	3483.08	30586100000	1265.05	24471200000	1202.35
57093900000	1236.78	296758000000	2034.29	1605570000000	1849.8	28189700000	1341.68	630994000000	1083.75
44113100000	1299.61	271936000000	1985	674491000000	3234.82	1391520000000	1612.15	325169000000	1171.64
13636200000	1415.94	79654100000000	1441.15	172780000000	3257.45	79028200000	1304.54	109341000000	2088.39
28594300000	1510.91	92110700000	1587.84	43240100000	2447.43	12403900000	1274.41	8642670000	1197.84
16432800000	1221.47	85788500000	1133.01	314215000000	2444.25	32284100000	1210.43	109230000000	1265.82
12274000000	1921.63	103747000000	1877.82	1671870000000	1949.55	859638000000	1506.51	149705000000	1354.61
60782900000	1316.13	140269000000	1220.36	85083600000	3191.68	10282800000000	1452.93	241604000000	1366
402059000000	1401.02	829703000000	1254.03	754733000000	2212.06	40221200000	1692.5	10227600000	1411.93
64855000000	1088.99	75219600000	1594.21	7280140000000	2316.86	2676370000	1791.15	11267100000	1396.01
49902700000	1372.14	3555060000	1741.47	67044700000	2278.36	23469500000	1641.98	3368180000	1317.37
42224400000	1319.58	17936300000	1583.28	232388000000	2194.26	1241870000000	1436.78	56105700000	1539.14
27416800000	1235.26	121073000000	1437.9	60854700000	4023.73	959049000000	2153.43	19135100000	1655.05
20619000000	1705.45	590587000000	2035.9	1779760000000	2599.83	23152000000	3141.89	4256770000000	1059
19407700000	1317.33	2281540000	1774.18	1655630000000	2118.64	1663620000000	2053.12	1016190000000	1017.59
31869500000	1215.43	166648000000	2280.01	1155150000000	1965.23	1300620000000	2004.09	201806000000	938.631
185099000000	1662.57	2489420000000	2295	9089490000	1844.33	1616630000000	1764.06	42950400000	992.179
6504700000	1139.63	285117000000	2200.5	976812000	2433.41	21855900000	1693.33	24667000000	953.867
29428200000	1186.39	945329000000	1893.62	21718700000	2568.45	2404340000	1984.59	73157300000	965.693
37013000000	1241.42	783559000000	1649.59			1495020000	1701.11	1239540000	1044.38
46425300000	1082.4	3007620000000	2300.36			1037240000	1810.58	5197090000	1069.38
49415700000	1418.91	73218700000	2274			20872500000	1064.29	258866000000	1071.3
84373900000	1318.39	56905500000	1530.75			16760000000	2714.61	121892000000	1144.16
763709000000	1342.51	2878320000000	1509.68			1391840000000	2395.48	179289000000	1050.4
10844800000	1162.13	12197400000	3453.95			16453600000	2293.38	4175170000	1071.85
93379400000	1203.93	15549500000	2228.91			247140000000	2124.47	87384600000	1203.89
419208000000	1638.59	385624000000	3426.35			433755000000	1921.02	30494800000	1140.25
1697360000000	1426.09							38822300000	1254
844559000000	1133.69							103979000000	1113.46
15827800000	1508.03							296956000000	1076.68
55326600000	1354.87							67521900000	1468.82
146972000000	1460.8							116673000000	1404.3
481893000000	1242.52							6749280000	1301.87
298730000000	1462.52							93353200000	1339.64
103256000000	2001.72							2678410000	1461.83
9329660000	1154.78							193761000000	1635.61
12365500000	1183.01							132603000000	1273.29
45699700000	1397.4							30852400000	1201.41
65692200000	1230.25							111726000000	1374.79
282614000000	1249.62							28667300000	1671.52
396841000000	1117.25							172791000000	1171.67
480642000000	1272.61							45899400000	1134.68
60132300000000	1277.31							189466000000	1200.35
2879360000000	1438.11							28157600000	1316.6
837895000000	1369.86							3403040000	1198.92
97988000000	1296.06							4752290000	1250.8
61155800000	1102.13							1056690000	1538.6
208536000	1154.82							1344810000	786.057
347512000	1037.69							10097300000	801.168
893549000	1258.69							1344520000	1196.78
1209090000	1115.76							96439500000	1020.82
114303000	1066.89							54844100000	874.144
69576500000	1356.12
138639000000	1375.86
86194500000	1089.15
44809600000	1742.34
1420990000	1164.69
2701240000	1162.99
27049000000	1609.54
41237100000	1226.49
51947200000	1421.68
479992000000	1058.84
243171000000	1382.13
204848000000	1559.5
95177700000	1401.62
37235200000	1228.71
271101000	1397.81
4443460000	1435.28
34543900000	1383.81
58336300000	1184.57
528262000000	1860.49
800064000000	1229.1
49729000000	1317.02
98318700000	1168.62
314292000	1252.11
146778000000	1164.48
196541000000	1088.78
56468500000	1304.61
303674000000	1228.46
189251000000	1633.92
1731000000	1359.21
25188900000	1308.99
3992410000000	1133.15
4733450000	1440.43
16495500000	1138.65
198405000000	1098.39
1133660000000	1146.16
123567000000	1026.49
4199920000	1450.42
12165700000	1039.27
237045000000	1515.1
11784400000	1257
390168000000	1521.71
75414800000	1119.91
392896000000	1091.99
1608750000	1082.18
40254400000	1301.61
13541900000000	1585.66
564334000	1333.12
30436800000	1088.37
182832000	1050.08
1421060000	1200.95
18738300000	1167.92
890816000000	887.185
100050000	1297.08
80874500000	1512.06
148787000000	1179.36
18091900000000	853.231
5158630000	1211.87
816871000000	1212.24
385123000000	1192.33
422094000000	1361.72
1961940000000	1219.07

## Sheet: Figure 2h
Figure 2h
Number of cycle	H_Resistance (Ω)	L_Resistance (Ω)
1	1425270000000	1670.02
2	2986580000	1692.54
3	264329000000	3413.39
4	21979200000	2088.94
5	10453500000	1973.6
6	787154000000	2023.64
7	362231000000	2061.06
8	9597260000	2065.2
9	1353990000000	2205.96
10	2640610000000	1994.19
11	1647450000000	1831.5
12	56041200000	1735.51
13	4993510000000	1799.08
14	4734850000000	1624.87
15	1829130000	1676.73
16	14232200000	1674.55
17	24257500000	1588.42
18	35945400000	1634.44
19	47069700000	2006.55
20	326940000000	1931.81
21	2052260000000	1870.71
22	2135840000000	1969.03
23	1205220000000	1844.94
24	1026780000000	1734.14
25	519251000000	1686.87
26	10906800000000	1884.52
27	162015000000	2258.84
28	3586230000000	2030.31
29	19914100000000	2245.79
30	3597700000000	2140.53
31	25796000000000	1818.82
32	1056100000	1843.48
33	3970680000	2018.89
34	8803850000	2289.29
35	22732400000	2248.47
36	37308700000	2088.72
37	365653000000	1791.16
38	76750300000	2028.81
39	301949000000	2568.11
40	2276480000	2148.36
41	319616000000	2037
42	4919320000	2223.66
43	660814000000	2316.08
44	141828000000	1901.57
45	24749800000	2464.27
46	19066700000000	2503.88
47	9638420000	2015.08
48	49589200000	3588.86
49	46153800000	3084.08
50	66158000000	2888.42
51	210818000000	3144.65
52	1271760000	2695.15
53	4636760000	2759.65
54	11139500000	2965.16
55	208500000000	3007.34
56	312149000000	3093.79
57	91769300000	2475.15
58	1260230000000	1709
59	5675370000000	1830.16
60	109956000000	2363.4
61	4539110000	1936.53
62	455622000000	1926.29
63	482594000000	1873.88
64	459432000000	1937.43
65	694217000000	1901.46
66	5368450000000	2065.75
67	28673000000000	2130.01
68	42135800000000	2131.74
69	6707630000000	2271.05
70	12506900000000	2110.18
71	4195410000000	2215.44
72	2801620000000	1955.57
73	1158520000	1881.79
74	3217850000000	1821
75	4126600000000	1843.53
76	5399390000000	2499.31
77	17867100000000	2036.09
78	1749580000000	2244.83
79	14855700000000	2336.1
80	3121100000000	2166.44
81	17224300000000	2342.87
82	3483780000000	2303.13
83	39273900000	2109.24
84	30786100000	2266.62
85	83430700000	3009.05
86	3667460000	3753.47
87	44982000000000	2231.81
88	3183290000000	2390.47
89	11804200000000	3234.58
90	377415000000	2175.38
91	1681240000	2166.69
92	7367650000000	2280.88
93	20091800000000	2321.11
94	1363640000	2503.93
95	40183000000	2214.18
96	6974200000000	2232.83
97	4371480000000	2114.24
98	12088000000000	2134.43
99	14358900000000	3102.6
100	2344530000000	2248.94
101	4579170000000	2082.95
102	1740340000000	2074.18
103	535619000000	2345.32
104	4022890000000	2399.41
105	308081000000	2507.57
106	3554630000	2398.08
107	20895500000	1915.44
108	6312930000000	2185.74
109	15887400000	2634.27
110	6989930000	2221.26
111	6890050000000	2219.32
112	1161630000000	2104.9
113	658212000000	2455.49
114	7444770000000	2227.32
115	18774900000000	2247.68
116	135158000000	2214.51
117	8456420000000	2276.51
118	10750400000000	2030.6
119	14802500000000	2196.12
120	4023660000000	2213.31
121	460271000000	2635.94
122	25480000000	2332.62
123	2509620000000	2501.78
124	5810940000	2394.99
125	7680490000000	2256.92
126	24482800000000	1823.75
127	167392000000	2253.81
128	1286590000000	1971.68
129	42612100000	1881.68
130	6546220000000	2214.94
131	37382600000000	3492.84
132	5762430000000	2199.93
133	440863000000	2408.37
134	13175200000000	2883.9
135	8333060000000	1980.83
136	21372100000000	2161.91
137	10061800000000	2454.2
138	34930100000000	1907.87
139	25839800000000	2228.4
140	7548770000000	2056.67
141	7198180000000	2167.69
142	5153580000000	2138.85
143	2125310000000	2196.62
144	4613300000000	2006
145	12222700000000	2510.44
146	5596520000000	2219.5
147	1873010000000	3142.16
148	2341920000000	2120.93
149	10762700000000	2053.52
150	9213870000000	1971.69
151	5456680000	1921.84
152	62099900000	1907.25
153	6181780000000	2132.83
154	43579800000	2015.37
155	5023360000000	1904.7
156	9467010000	1887.25
157	1423170000000	2108.14
158	33905400000000	1821.67
159	1253980000000	1998.2
160	1048740000	1954.44
161	37943500000	1933.99
162	88484400000	1768.43
163	5876390000	1805.81
164	5251000000000	1762.58
165	5329070000	2118.21
166	3419660000	2045.76
167	1310020000	1851.46
168	226620000000	1897.19
169	950179000000	1909.44
170	899820000000	2877.86
171	818532000000	3026.29
172	2690030000000	2496.14
173	14412500000000	2648.71
174	7764580000000	2564.34
175	2265520000000	2622.55
176	3053030000000	3032.32
177	5216670000000	3017.7
178	2389030000	2878.86
179	1888100000000	2780.53
180	14241600000000	2767.16
181	110663000000	2826.76
182	10536900000000	2846.37
183	3392130000000	2684.16
184	1255000000	2990.52
185	3903000000000	2894.92
186	34028300000	2816.25
187	12527700000	2531.28
188	4709870000000	2695.42
189	101639000000	2969.88
190	5799500000	2657.66
191	15721100000	2956.83
192	94513100000	2642.59
193	3639340000000	2616.54
194	4436230000000	2610.73
195	9902390000000	2571.52
196	1258350000000	2535.4
197	18027800000000	2564.1
198	156035000000	2695.22
199	5446200000000	2687.49
200	532113000000	2434.77
201	3605300000000	2268.41
202	6234150000000	2995.81
203	332535000000	2575.5
204	112854000000	2526.56
205	709337000000	2433.33
206	445831000000	2337.54
207	603197000000	2199
208	1686630000000	2486.83
209	1750470000000	2189.98
210	53261200000	2278.25
211	3909200000000	3064.53
212	11144000000	3307.7
213	2529510000000	2176.31
214	622525000000	2431.43
215	263970000000	2497.92
216	123671000000	2557.54
217	121136000000	2651.62
218	143826000000	2548.78
219	103296000000	2601.2
220	127294000000	2448.44
221	232270000000	2279.67
222	140430000000	2484.01
223	5001790000000	2560.28
224	589507000000	2640.53
225	126040000000	2882.18
226	115800000000	2903.71
227	55106800000000	2845.35
228	12934500000000	2379.11
229	8943940000000	2699.34
230	24035200000000	2829.75
231	12791000000000	2381.42
232	7455140000000	2469.44
233	4213720000000	2880.57
234	9297330000000	2684.11
235	29938300000000	2692.88
236	28999900000000	2781.06
237	3769520000000	2652.45
238	3103220000000	2678.99
239	6125840000000	2683.8
240	9838840000000	2946.85
241	13093800000000	2899.39
242	2293690000000	2822.26
243	7657640000000	2784.85
244	11154000000000	3192.11
245	511866000000	3502.16
246	37097900000000	4181.32
247	1615400000000	3664.04
248	1739980000	3647.06
249	5907370000	3862.85
250	4676130000000	3635.04
251	76631300000	3761.66
252	11116100000	3785.87
253	4855780000000	3192.98
254	18073700000000	3152.17
255	2305740000000	3098
256	2864100000000	3076.3
257	3886510000000	3166.02
258	59503600000	3139.12
259	415154000000	2391.73
260	1968760000000	2532.45
261	21693300000	2410.46
262	2370600000	2310.71
263	2841180000	2318.62
264	14670800000000	2573.49
265	22275000000000	3270.11
266	3233910000000	2471.65
267	11355200000000	2461.45
268	3682580000000	2425.76
269	1177420000	3372.45
270	1729930000	3476.83
271	1762600000	2891.17
272	2407460000	2962.32
273	1297060000	3423.49
274	3653640000000	3092.78
275	4115820000000	4367.62
276	5238710000000	4150.53
277	12174800000000	4006.85
278	504933000000	3564.38
279	1515240000000	3434.36
280	1834770000000	3631.81
281	2814860000000	3676.74
282	2190740000000	3863.78
283	5683330000000	3674.95
284	1146680000000	3087.27
285	2688370000000	3084.84
286	6798100000000	3083.98
287	3589160000	3098.43
288	173589000000	3262.37
289	61461600000	3333.74
290	14786100000	3523.11
291	118234000000	3566.33
292	6366390000	3373.52
293	4918840000000	3165.56
294	3899900000	3004.74
295	4780570000000	3142.46
296	20453600000	3064.22
297	7473560000000	2979.94
298	4419890000000	2946.53
299	8007390000000	3039.86
300	2840550000000	2785.32
301	24293700000000	2798.29
302	2936690000000	2774.99
303	8540130000000	2654.71
304	12290300000000	3042.75
305	5259840000000	2840.48
306	4964540000000	2636.92
307	4833950000000	2745.88
308	3814840000000	2895.61
309	42837600000000	2980.37
310	160613000000	3157.62
311	9309750000000	2790.89
312	14159500000	2954.32
313	2955830000000	3560.1
314	9863880000000	3750.56
315	9107230000000	3126.54
316	12317800000	3615.68
317	2990430000000	3359.55
318	2185310000000	3510.25
319	5940090000000	3743.74
320	138313000000	3528.29
321	5751700000	3205
322	100004000000	2526.56
323	139064000000	2887.09
324	148916000000	3087.35
325	70174000000	2989.98
326	93011700000	2907.51
327	100084000000	3010.14
328	110680000000	3038.39
329	13033100000	3349.23
330	86272000000	3332.1
331	15446400000	3414.45
332	320906000000	3418.01
333	62035600000	3170.38
334	1619830000	3236.73
335	663360000000	3292.77
336	1354080000000	3383.24
337	5637610000000	3346.29
338	601082000000	3380.95
339	2821940000000	3655.52
340	13817200000000	3319.35
341	331126000000	3918.76
342	6431810000000	3930.34
343	8159460000000	3114.79
344	6840610000000	3307.89
345	26310600000000	3343.14
346	5231850000000	3364.03
347	19120500000000	3394.88
348	2957270000000	3384.86
349	15553200000000	3552.28
350	4376700000000	4828.5
351	8739600000000	4917.19
352	14677800000000	3314.05
353	14462900000000	3399.99
354	1236730000000	3830.02
355	13523600000000	3102.33
356	4229250000000	3973.4
357	2442000000000	3704.06
358	1076810000000	3603.17
359	7358760000000	3615.33
360	7785530000000	3766.25
361	220639000000	3748.83
362	23254800000	3149.21
363	1310850000000	3352.76
364	2823490000000	3554.78
365	3533570000000	3082.03
366	178979000000	3029.21
367	186375000000	3064.04
368	6473400000000	3297.16
369	6233810000000	3329.74
370	16512500000	3171.79
371	2916910000000	3176.13
372	10172600000000	3188.81
373	35353500000000	3100.7
374	5735770000000	3368.42
375	23156200000000	3696.44
376	34544000000000	4020.76
377	6286240000000	2876.17
378	5520440000000	2926.14
379	9378350000000	2944.67
380	6665560000000	3164.84
381	150875000000	3116.56
382	3024350000000	3110.21
383	158781000000	3133.49
384	14138800000	3095.98
385	323860000000	3156.2
386	4685350000	3296.57
387	40620700000	3317.12
388	8531150000	3309.45
389	3047850000	3098.11
390	17444400000	3327.57
391	25692100000	3377.58
392	523889000000	3151.79
393	53449500000	3689.44
394	7222690000	3325.24
395	106873000000	3242.54
396	36449800000	3261.44
397	2220000000	3374.65
398	842531000000	3599.71
399	1779990000	3388.36
400	6601970000	3324.47
401	1562070000	2794.33
402	3856170000	2921.74
403	2340670000	2658.48
404	3359090000	3304.87
405	3506310000	3377.28
406	1149280000	3294.73
407	3921180000	3440.22
408	136959000000	3340.38
409	34467900000000	3427.47
410	3118440000	2875.27
411	1861740000000	3425.77
412	18701300000000	3262.57
413	248205000000	3018.67
414	108312000000	3058.62
415	1057270000000	3209.24
416	677752000000	3041.36
417	3116560000000	4131.14
418	45536300000	3185.24
419	7827540000000	3503.46
420	3911600000	3518.65
421	40683100000000	3335.06
422	27933000000000	3360.42
423	56561100000000	3513
424	29883900000000	3535.72
425	5612090000000	3630.85
426	10991000000000	3358.1
427	3801200000000	3674.19
428	3551980000000	3669.72
429	3503550000000	3366.88
430	4717430000000	4072.54
431	5027800000000	4112.08
432	13065400000000	4089.29
433	23623900000000	4032.8
434	17522800000000	3761.43
435	13034400000000	3779.13
436	4639460000000	3798.27
437	3607100000000	3845.41
438	29333300000000	3825.85
439	9370750000000	3895.96
440	5266240000000	4022.2
441	52477700000	4218.85
442	17073600000000	4114.23
443	5924170000000	3952.72
444	2482470000000	4019.38
445	3789600000000	4092.53
446	1902320000000	3904.16
447	13267500000000	4215.28
448	19657200000	4162.16
449	7420600000000	4598.04
450	53524200000000	3834.36
451	13534900000000	3841.16
452	19214900000000	3895.67
453	3132550000000	3777.03
454	4478580000000	3279.25
455	5258570000000	3664.36
456	6903490000000	4096.63
457	12154900000000	3882.04
458	5992640000000	4096.57
459	112352000000	4933.72
460	8518920000000	4871.71
461	861072000000	4422.48
462	4142450000000	4334.73
463	680349000000	3483.82
464	189959000000	3554.96
465	205363000000	3534.52
466	206392000000	3666.59
467	5328380000000	3377.34
468	2891840000000	3648.34
469	9940080000000	4048.75
470	3805460000000	3442.62
471	2172610000000	3361.68
472	5008350000000	3112.25
473	27297900000000	3280.46
474	22234300000000	3589.15
475	8706030000000	3522.78
476	4268030000000	3285.99
477	19587000000000	3340.04
478	1599230000000	3574.01
479	5786300000000	3230.03
480	8650270000000	3041.69
481	9443760000000	2993.75
482	12827100000000	2890.76
483	37112400000000	2937.06
484	24869400000000	3001.98
485	2352760000000	2989.75
486	4015880000000	3001.2
487	6349310000000	3582.09
488	1942610000000	3756.01
489	25229200000000	3791.98
490	6046680000000	3610.23
491	6857610000000	3524.93
492	3069130000000	3366.08
493	9696880000000	3864.19
494	2199360000000	3949.14
495	319716000000	3439.97
496	6756760000	3060.59
497	988865000000	3597.12
498	266568000000	3655.9
499	3054370000	3676.18
500	1323300000000	3644.31
501	16458200000	3882.35

## Sheet: Figure 2i
Figure 2i
Time (min)	H_Resistance (Ω)	Time (min)	L_Resistance (Ω)
0	1743530000000	0	614.827
5	1954460000000	5	621.108
10	1899150000000	10	623.296
15	1284360000000	15	624.619
20	1296550000000	20	625.459
25	2776240000000	25	626.655
30	1626410000000	30	627.559
35	1770620000000	35	628.328
40	3566330000000	40	629.069
45	2715550000000	45	630.328
50	2839090000000	50	631.353
55	3162060000000	55	632.091
60	2353360000000	60	632.871
65	8415740000000	65	633.914
70	9123880000000	70	634.246
75	2325040000000	75	634.588
80	3367570000000	80	635.395
85	2430720000000	85	635.718
90	1822740000000	90	636.385
95	3710580000000	95	636.325
100	2747820000000	100	636.618
200	2029320000000	200	638.549
400	2183290000000	400	643.19
850	2132540000000	850	647.742
1200	4328070000000	1200	650.269

## Sheet: Figure 3b
Figure 3b
Prinstine				Stretched				Released
Votage (V)	Current (A)	Votage (V)	Current (A)	Votage (V)	Current (A)	Votage (V)	Current (A)	Votage (V)	Current (A)	Votage (V)	Current (A)
0.05	4.5171e-14	0.005	1.134e-06	0.05	1.3882e-12	0.005	9.4716e-07	0.05	7.5667e-14	0.005	1.0394e-05
0.1	3.8645e-13	0.01	2.2572e-06	0.1	2.882e-12	0.01	1.8782e-06	0.1	3.5566e-13	0.01	2.0611e-05
0.15	7.7782e-13	0.015	3.3643e-06	0.15	3.8866e-12	0.015	2.8051e-06	0.15	7.2876e-13	0.015	3.0893e-05
0.2	1.4704e-12	0.02	4.4868e-06	0.2	4.9213e-12	0.02	3.7418e-06	0.2	1.5965e-12	0.02	4.1139e-05
0.25	2.159e-12	0.025	5.5777e-06	0.25	7.0178e-12	0.025	4.6438e-06	0.25	1.6671e-12	0.025	5.1361e-05
0.3	3.0689e-12	0.03	6.6841e-06	0.3	8.7936e-12	0.03	5.5423e-06	0.3	2.663e-12	0.03	6.1578e-05
0.35	4.5801e-12	0.035	7.8391e-06	0.35	1.0799e-11	0.035	6.4515e-06	0.35	8.2395e-12	0.035	7.183e-05
0.4	8.7433e-12	0.04	8.956e-06	0.4	1.2288e-11	0.04	7.3747e-06	0.4	1.4338e-11	0.04	8.1985e-05
0.45	1.1558e-11	0.045	1.0073e-05	0.45	1.4633e-11	0.045	8.2536e-06	0.45	1.0649e-11	0.045	9.2271e-05
0.5	1.1178e-11	0.05	1.1229e-05	0.5	1.6846e-11	0.05	9.1557e-06	0.5	3.4272e-11	0.05	0.00010255
0.55	1.5441e-11	0.055	1.2244e-05	0.55	1.8899e-11	0.055	1.0115e-05	0.55	4.9599e-11	0.055	0.00011254
0.6	2.5731e-11	0.06	1.3364e-05	0.6	1.8919e-11	0.06	1.105e-05	0.6	8.6452e-11	0.06	0.00012274
0.65	1.5995e-11	0.065	1.4365e-05	0.65	2.1887e-11	0.065	1.1963e-05	0.65	9.9482e-11	0.065	0.00013308
0.7	2.3044e-11	0.07	1.5483e-05	0.7	2.6852e-11	0.07	1.2862e-05	0.7	1.0978e-10	0.07	0.00014323
0.75	2.1897e-11	0.075	1.6525e-05	0.75	2.643e-11	0.075	1.3729e-05	0.75	2.3428e-10	0.075	0.00015361
0.8	3.8504e-11	0.08	1.7624e-05	0.8	2.9061e-11	0.08	1.4615e-05	0.8	2.6972e-10	0.08	0.00016397
0.85	2.566e-11	0.085	1.8757e-05	0.85	3.2253e-11	0.085	1.5497e-05	0.85	2.4933e-10	0.085	0.00017367
0.9	3.6265e-11	0.09	1.9838e-05	0.9	3.3636e-11	0.09	1.6389e-05	0.9	3.0517e-10	0.09	0.00018402
0.95	3.4851e-11	0.095	2.0901e-05	0.95	3.7209e-11	0.095	1.727e-05	0.95	4.0933e-10	0.095	0.00019436
1	5.2092e-11	0.1	2.188e-05	1	4.1021e-11	0.1	1.8224e-05	1	3.4904e-10	0.1	0.00020458
1.05	6.5408e-11	0.105	2.3091e-05	1.05	3.7633e-11	0.105	1.9142e-05	1.05	5.0268e-10	0.105	0.0002147
1.1	9.4902e-11	0.11	2.4048e-05	1.1	4.5523e-11	0.11	2.0049e-05	1.1	5.0933e-10	0.11	0.00022499
1.15	1.0979e-10	0.115	2.5224e-05	1.15	4.9846e-11	0.115	2.0884e-05	1.15	5.7968e-10	0.115	0.00023542
1.2	1.1398e-10	0.12	2.6339e-05	1.2	5.8765e-11	0.12	2.1778e-05	1.2	1.2696e-09	0.12	0.0002457
1.25	1.7853e-10	0.125	2.7122e-05	1.25	4.9825e-11	0.125	2.2809e-05	1.25	1.4498e-09	0.125	0.00025589
1.3	4.5396e-10	0.13	2.8125e-05	1.3	5.8282e-11	0.13	2.3651e-05	1.3	7.6528e-10	0.13	0.00026606
1.35	3.7537e-10	0.135	2.9249e-05	1.35	6.1639e-11	0.135	2.4581e-05	1.35	8.6362e-10	0.135	0.00027646
1.4	4.8503e-10	0.14	3.0375e-05	1.4	6.8318e-11	0.14	2.5439e-05	1.4	8.6508e-10	0.14	0.0002863
1.45	3.9611e-10	0.145	3.1703e-05	1.45	1.2646e-10	0.145	2.6272e-05	1.45	7.5301e-10	0.145	0.00029678
1.5	6.621e-10	0.15	3.2835e-05	1.5	1.375e-10	0.15	2.7214e-05	1.5	6.197e-10	0.15	0.00030705
1.55	5.6515e-10	0.155	3.3983e-05	1.55	1.3783e-10	0.155	2.818e-05	1.55	5.6917e-10	0.155	0.00031737
1.6	9.9571e-10	0.16	3.5148e-05	1.6	2.8733e-10	0.16	2.9037e-05	1.6	7.7476e-10	0.16	0.00032752
1.65	1.6412e-09	0.165	3.5918e-05	1.65	2.6903e-10	0.165	2.9928e-05	1.65	4.7641e-10	0.165	0.00033746
1.7	0.00038875	0.17	3.7023e-05	1.7	3.4622e-10	0.17	3.0846e-05	1.7	0.00050002	0.17	0.00034753
1.75	0.00041166	0.175	3.7694e-05	1.75	2.5214e-10	0.175	3.1757e-05	1.75	0.00050002	0.175	0.0003578
1.8	0.00042014	0.18	3.8759e-05	1.8	3.4407e-10	0.18	3.2679e-05	1.8	0.00050002	0.18	0.00036816
1.85	0.00043179	0.185	3.9747e-05	1.85	1.975e-09	0.185	3.3476e-05	1.85	0.00050002	0.185	0.0003782
1.9	0.00045104	0.19	4.1004e-05	1.9	4.9142e-10	0.19	3.4326e-05	1.9	0.00050001	0.19	0.00038811
1.95	0.00046413	0.195	4.172e-05	1.95	1.792e-09	0.195	3.4886e-05	1.95	0.00050002	0.195	0.00039919
2	0.00047721	0.2	4.2909e-05	2	0.00043028	0.2	3.5899e-05	2	0.00050001	0.2	0.0004089
2.05	0.00048292	0.205	4.3641e-05	2.05	0.00044189	0.205	3.6856e-05	2.05	0.00050001	0.205	0.00041992
2.1	0.00049485	0.21	4.4925e-05	2.1	0.00045964	0.21	3.7801e-05	2.1	0.00050001	0.21	0.00042974
2.15	0.00050003	0.215	4.6314e-05	2.15	0.00047214	0.215	3.8456e-05	2.15	0.00050002	0.215	0.00044074
2.2	0.00050002	0.22	4.7302e-05	2.2	0.00048323	0.22	3.9158e-05	2.2	0.00050003	0.22	0.00045025
2.25	0.00050002	0.225	4.8619e-05	2.25	0.00049381	0.225	3.9962e-05	2.25	0.00050003	0.225	0.00046017
2.3	0.00050002	0.23	4.9944e-05	2.3	0.00050002	0.23	4.0867e-05	2.3	0.00050002	0.23	0.00047027
2.35	0.00050002	0.235	5.0337e-05	2.35	0.00050002	0.235	4.1762e-05	2.35	0.00050002	0.235	0.00048053
2.4	0.00050002	0.24	5.1481e-05	2.4	0.00050002	0.24	4.2617e-05	2.4	0.00050003	0.24	0.00049097
2.45	0.00050002	0.245	5.2907e-05	2.45	0.00050002	0.245	4.3352e-05	2.45	0.00050002	0.245	0.00050231
2.5	0.00050002	0.25	5.3919e-05	2.5	0.00050002	0.25	4.4222e-05	2.5	0.00050002	0.25	0.00051208
2.55	0.00050002	0.255	5.501e-05	2.55	0.00050002	0.255	4.5067e-05	2.55	0.00050003	0.255	0.00052235
2.6	0.00050002	0.26	5.6075e-05	2.6	0.00050002	0.26	4.5965e-05	2.6	0.00050002	0.26	0.00053276
2.65	0.00050002	0.265	5.6911e-05	2.65	0.00050002	0.265	4.6793e-05	2.65	0.00050002	0.265	0.00054267
2.7	0.00050002	0.27	5.827e-05	2.7	0.00050002	0.27	4.769e-05	2.7	0.00050003	0.27	0.00055275
2.75	0.00050002	0.275	5.912e-05	2.75	0.00050002	0.275	4.8496e-05	2.75	0.00050002	0.275	0.00056305
2.8	0.00050002	0.28	6.0159e-05	2.8	0.00050002	0.28	4.9562e-05	2.8	0.00050003	0.28	0.00057328
2.85	0.00050002	0.285	6.1081e-05	2.85	0.00050002	0.285	5.0565e-05	2.85	0.00050003	0.285	0.00058295
2.9	0.00050002	0.29	6.266e-05	2.9	0.00050002	0.29	5.1473e-05	2.9	0.00050002	0.29	0.00059382
2.95	0.00050002	0.295	6.2796e-05	2.95	0.00050002	0.295	5.2476e-05	2.95	0.00050003	0.295	0.0006036
3	0.00050002	0.3	6.3947e-05	3	0.00050002	0.3	5.3344e-05	3	0.00050002	0.3	0.00061347
		0.305	6.5282e-05			0.305	5.3968e-05			0.305	0.00062357
		0.31	6.6898e-05			0.31	5.4923e-05			0.31	0.00063372
		0.315	6.762e-05			0.315	5.5761e-05			0.315	0.00064396
		0.32	6.8853e-05			0.32	5.6677e-05			0.32	0.00065472
		0.325	6.9989e-05			0.325	5.7572e-05			0.325	0.00066568
		0.33	7.1093e-05			0.33	5.8368e-05			0.33	0.00067663
		0.335	7.1897e-05			0.335	5.9018e-05			0.335	0.00068579
		0.34	7.2709e-05			0.34	5.9777e-05			0.34	0.00069533
		0.345	7.4518e-05			0.345	6.052e-05			0.345	0.00070569
		0.35	7.6024e-05			0.35	6.1454e-05			0.35	0.00071713
		0.355	7.6965e-05			0.355	6.2183e-05			0.355	0.0007283
		0.36	7.805e-05			0.36	6.3021e-05			0.36	0.00074161
		0.365	7.8963e-05			0.365	6.406e-05			0.365	0.00075403
		0.37	8.0198e-05			0.37	6.4721e-05			0.37	0.00076533
		0.375	8.0819e-05			0.375	6.5695e-05			0.375	0.00077506
		0.38	8.1784e-05			0.38	6.6631e-05			0.38	0.00078541
		0.385	8.3038e-05			0.385	6.7688e-05			0.385	0.00079828
		0.39	8.4465e-05			0.39	6.8619e-05			0.39	0.00081121
		0.395	8.5173e-05			0.395	6.9308e-05			0.395	0.0008262
		0.4	8.6535e-05			0.4	7.0233e-05			0.4	0.00083864
		0.405	8.7821e-05			0.405	7.0856e-05			0.405	0.0008496
		0.41	8.8906e-05			0.41	7.1734e-05			0.41	0.00086078
		0.415	8.9935e-05			0.415	7.2458e-05			0.415	0.00087129
		0.42	9.1148e-05			0.42	7.3326e-05			0.42	0.00088231
		0.425	9.191e-05			0.425	7.4299e-05			0.425	0.00089271
		0.43	9.2984e-05			0.43	7.5168e-05			0.43	0.00090414
		0.435	9.4499e-05			0.435	7.5981e-05			0.435	0.00091865
		0.44	9.5553e-05			0.44	7.6796e-05			0.44	0.00092864
		0.445	9.7307e-05			0.445	7.7278e-05			0.445	0.00094593
		0.45	9.8507e-05			0.45	7.8131e-05			0.45	0.0009577
		0.455	9.7247e-05			0.455	7.9064e-05			0.455	0.00097256
		0.46	9.8585e-05			0.46	7.9936e-05			0.46	0.00099037
		0.465	9.9856e-05			0.465	7.9802e-05			0.465	0.001
		0.47	0.00010096			0.47	8.0935e-05			0.47	0.00102
		0.475	0.00010185			0.475	8.0572e-05			0.475	0.00103
		0.48	0.00010252			0.48	8.2168e-05			0.48	0.00104
		0.485	0.00010462			0.485	8.3419e-05			0.485	0.00106
		0.49	0.00010544			0.49	8.3974e-05			0.49	0.00107
		0.495	0.00010416			0.495	8.5024e-05			0.495	0.00109
		0.5	0.00010637			0.5	8.5959e-05			0.5	0.00109
		0.505	0.00010681			0.505	8.6451e-05			0.505	0.00111
		0.51	0.00010783			0.51	8.7398e-05			0.51	0.00112
		0.515	0.00010773			0.515	8.7793e-05			0.515	0.00114
		0.52	0.00010893			0.52	8.8904e-05			0.52	0.00114
		0.525	0.00010905			0.525	8.8673e-05			0.525	0.00114
		0.53	0.00011027			0.53	8.9437e-05			0.53	0.00113
		0.535	0.00011099			0.535	8.9698e-05			0.535	0.0011
		0.54	0.00011155			0.54	9.0421e-05			0.54	0.00108
		0.545	0.00011279			0.545	9.068e-05			0.545	0.00103
		0.55	0.00011366			0.55	9.1716e-05			0.55	0.00103
		0.555	0.00011523			0.555	9.1182e-05			0.555	0.001
		0.56	0.00011674			0.56	9.2131e-05			0.56	0.00097904
		0.565	0.00011826			0.565	9.1768e-05			0.565	0.00094781
		0.57	0.00011813			0.57	9.2974e-05			0.57	0.00094188
		0.575	0.00011825			0.575	9.0275e-05			0.575	0.00090458
		0.58	0.00011896			0.58	9.1014e-05			0.58	0.00089157
		0.585	0.0001189			0.585	9.2845e-05			0.585	0.00093051
		0.59	0.0001201			0.59	9.2782e-05			0.59	0.00091955
		0.595	0.00012113			0.595	9.2453e-05			0.595	0.00088937
		0.6	0.00012219			0.6	9.3374e-05			0.6	0.00088627
		0.605	0.00012145			0.605	9.5522e-05			0.605	0.00083169
		0.61	0.00012264			0.61	9.6058e-05			0.61	0.00082508
		0.615	0.00012377			0.615	8.9683e-05			0.615	0.00078282
		0.62	0.00012412			0.62	9.0253e-05			0.62	0.0007944
		0.625	0.00010847			0.625	9.1616e-05			0.625	0.0008427
		0.63	0.0001161			0.63	0.0001012			0.63	0.00086764
		0.635	3.8397e-13			0.635	1.318e-10			0.635	0.00086345
		0.64	8.7449e-13			0.64	1.6131e-10			0.64	0.00091155
		0.645	8.1021e-12			0.645	1.9187e-12			0.645	0.00089226
		0.65	1.9975e-11			0.65	6.1653e-13			0.65	0.00091643
										0.655	0.00088544
										0.66	0.00089647
										0.665	0.00082449
										0.67	0.00078033
										0.675	8.8008e-11
										0.68	1.0742e-10
										0.685	1.2093e-10
										0.69	4.5069e-10

## Sheet: Figure 3c
Figure 3c
Cell 1		Cell 2		Cell 3		Cell 1		Cell 2		Cell 3
Strain (%)	Resistance (Ω)	Strain (%)	Resistance (Ω)	Strain (%)	Resistance (Ω)	Strain (%)	Resistance (Ω)	Strain (%)	Resistance (Ω)	Strain (%)	Resistance (Ω)
0	2480090000	0	693488000	0	1476870000	0	198.522	0	108.867	0	108.34
0.69875	6319350000	0.12667	679148000	0.12667	1421420000	0.082	198.428	0.075	108.844	0.069	108.332
1.3667	1482550000	0.25332	687021000	0.25332	1434390000	0.145	198.329	0.148	108.817	0.139	108.353
1.49335	2901550000	0.37999	681163000	0.37999	1480660000	0.215	198.272	0.218	108.8	0.212	108.313
1.62011	313972000	0.50663	697167000	0.50667	1400270000	0.279	198.232	0.289	108.782	0.285	108.298
5.35977	4870690000	0.63331	682889000	0.63333	1418170000	0.344	198.146	0.367	108.755	0.363	108.292
6.26204	2764630000	0.75994	673912000	0.76	1403220000	0.415	198.061	0.436	108.736	0.433	108.235
6.38872	318174000	0.88656	671036000	0.88662	1419580000	0.486	197.979	0.506	108.715	0.506	108.176
6.51541	545223000	1.01323	671927000	1.0133	1482020000	0.556	197.887	0.584	108.693	0.584	108.118
6.64208	1523200000	1.13992	673063000	1.24898	667485000	0.626	197.82	0.655	108.672	0.654	108.932
6.76872	2633350000	1.26657	681552000	1.44457	1331730000	0.707	197.714	0.737	108.648	0.729	108.851
10.5082	2776360000	1.39323	677906000	1.98764	1033830000	0.778	197.614	0.806	108.628	0.8	108.745
11.1761	285874000	1.5199	687843000	2.11434	1128190000	0.854	197.457	0.887	108.605	0.877	108.758
11.3028	380641000	1.64654	656498000	2.24101	1288480000	0.924	197.357	0.956	108.581	0.954	108.71
11.4295	1456890000	1.77321	701125000	2.36768	708203000	1.005	197.25	1.037	108.563	1.023	108.626
11.5561	3122260000	1.89988	2198660000	2.49433	1011740000	1.075	197.178	1.107	108.543	1.094	108.546
20.0817	1908060000	2.02657	402280000	2.62099	1157210000	1.154	197.08	1.181	108.52	1.172	109.473
20.2084	599811000	2.15322	569557000	6.58935	575155000	1.225	197.003	1.261	108.496	1.242	109.335
20.335	645483000	2.2799	644118000	6.71603	900137000	1.306	196.938	1.33	108.48	1.324	109.214
20.4617	1324410000	6.24839	338983000	6.84272	1079480000	1.376	196.884	1.404	108.46	1.394	109.156
20.5884	2561640000	6.37507	522984000	7.09273	671504000	1.447	196.821	1.473	108.437	1.464	109.114
20.715	279850000	6.50175	583678000	7.2832	1771170000	1.515	213.852	1.544	108.416	1.534	109.051
20.8417	379164000	6.78044	457145000	7.82628	1032720000	1.587	226.202	1.606	108.397	1.608	109.005
20.9684	1477690000	6.82387	522704000	7.95296	539660000	1.667	226.697	1.668	108.381	1.678	110.117
21.095	2008360000	7.01825	709868000	8.07993	522024000	1.748	226.19	1.739	108.354	1.747	110.064
24.8347	2205050000	7.56132	612702000	8.2066	765944000	1.818	225.618	1.802	108.338	1.818	109.974
25.762	1177120000	7.688	1350400000	8.33329	929876000	1.888	225.219	1.864	108.321	1.893	109.878
25.8887	1968130000	7.81469	296315000	8.45993	2059260000	1.958	224.75	1.927	108.304	1.964	109.793
26.1751	978896000	7.94138	522566000	8.58659	2476680000	2.03	224.224	1.992	108.285	2.047	109.69
26.3656	2256720000	8.06805	611597000	8.7133	611692000	2.111	223.299	2.061	108.265	2.117	109.615
30.2683	456267000	8.19486	396606000	8.83997	939419000	2.181	224.689	2.139	108.244	2.195	110.507
30.395	507303000	8.32152	275952000	8.96665	1093680000	2.252	224.562	2.211	108.225	2.265	111.186
30.5216	1283370000	8.57156	727506000	9.09331	6644440000	2.328	224.175	2.281	108.205	2.335	111.112
30.6483	2052300000	8.76718	15878300000	9.21998	679823000	2.398	223.958	2.35	108.184	2.405	110.982
30.775	321890000	12.6699	414049000	9.34666	897086000	2.479	223.554	2.42	108.165	2.475	110.856
30.9018	416317000	12.7966	520746000	9.47333	1063480000	2.55	223.243	2.498	108.145	2.558	110.74
31.0284	1076080000	12.9233	1086010000	9.59999	7617080000	2.627	222.977	2.567	108.126	2.635	110.689
31.1551	1471160000	18.089	502919000	9.72668	649653000	2.697	222.762	2.637	108.112	2.705	110.588
31.2818	602463000	18.2157	640242000	9.85334	778479000	2.767	222.516	2.707	108.095	2.776	112.391
31.4084	1170080000	18.3423	2367260000	9.97999	1009980000	2.837	222.293	2.772	108.077	2.856	112.365
31.5351	824110000	18.6791	807115000	10.2587	618000000	2.9	222.133	2.834	108.062	2.927	112.255
31.6618	1217630000	19.2222	580293000	10.3021	724631000	2.964	221.949	2.898	108.047	3.006	112.183
31.7884	2355100000	19.3489	1571910000	10.4965	1664930000	3.037	221.754	2.961	108.032	3.076	112.099
31.9151	1290850000	19.7286	835218000	11.0396	1072850000	3.1	221.576	3.027	108.013	3.157	112.022
32.0418	813578000	20.2717	578164000	11.1662	492314000	3.164	221.46	3.105	107.994	3.232	111.928
32.1685	1268190000	20.3984	684182000	11.2929	377138000	3.234	221.297	3.172	107.98	3.301	114.272
32.2951	1497720000	20.5252	288001000	11.4196	768807000	3.306	221.102	3.242	107.955	3.371	114.28
32.5308	766816000	20.862	501912000	11.5463	994503000	3.377	220.951	3.306	109.328	3.441	114.167
32.7264	2462550000	21.4051	1539880000	15.5146	328253000	3.44	220.808	3.37	111.821	3.523	114.046
33.2694	1518210000	25.3738	385461000	15.6412	765486000	3.506	220.675	3.443	111.584	3.593	113.947
33.3961	852392000	25.7249	8128460000	15.7679	904025000	3.585	220.509	3.522	111.384	3.674	113.852
33.5228	2937910000	29.6277	398693000	15.8945	830751000	3.663	220.368	3.592	111.23	3.745	113.727
33.6495	795869000	30.0217	354136000	16.0212	756707000	3.734	220.234	3.671	111.083	3.822	116.609
33.7762	1338370000	30.5648	412995000	16.1479	654945000	3.803	220.089	3.752	110.949	3.902	116.559
33.9029	1701360000	30.6916	427736000	16.2746	879967000	3.878	219.945	3.819	111.308	3.972	116.468
37.8712	355512000	30.956	271454000	16.4013	1157350000	3.948	219.801	3.896	116.06	4.051	116.346
37.998	440264000	31.1516	440380000	16.6369	684154000	4.019	219.648	3.967	115.366	4.12	116.277
38.1247	506374000	31.6947	353848000	16.8274	1583910000	4.1	219.521	4.037	114.876	4.2	116.175
38.3605	396360000	31.8213	490679000	17.3705	973234000	4.17	219.36	4.117	114.19	4.271	116.116
38.5561	666971000	32.1867	444345000	17.4972	499732000	4.241	270.536	4.188	113.817	4.34	119.814
39.0992	644777000	32.7298	316580000	21.4655	631516000	4.312	272.469	4.269	113.502	4.422	119.819
39.2259	2323240000	32.8565	483438000	21.5922	754368000	4.392	270.646	4.338	113.228	4.491	119.751
39.3526	935790000	33.1208	3503510000	21.7188	4346100000	4.462	269.006	4.419	119.062	4.573	119.736
39.4792	502387000	33.3164	513074000	21.8455	1521520000	4.533	267.474	4.49	117.473	4.642	119.622
39.6059	575300000	33.8595	417742000	21.9721	593421000	4.613	266.062	4.56	116.701	4.72	119.58
39.7326	635483000	33.9862	521751000	22.0988	807414000	4.684	265.038	4.63	116.517	4.789	119.538
39.8593	2530200000	34.3516	553296000	22.2255	889737000	4.755	264.115	4.701	116.013	4.87	123.485
39.9859	413607000	34.8947	388446000	22.3522	2879430000	4.826	263.225	4.781	115.544	4.941	123.498
40.2503	544301000	35.0213	517547000	22.4788	551791000	4.907	262.214	4.862	115.102	5.018	123.456
40.4459	445144000	35.401	506741000	22.6054	800625000	4.987	261.544	4.932	120.207	5.09	123.386
40.989	327376000	35.9441	402612000	22.7321	865952000	5.055	260.86	5.003	118.219	5.169	123.244
		36.0708	524315000	22.9821	528628000	5.129	259.653	5.073	116.894	5.25	123.202
		36.4505	508996000	23.1726	1086740000	5.2	259.165	5.144	115.943	5.323	123.121
		36.9937	379115000	23.7157	762633000	5.27	258.62	5.222	115.152	5.404	128.197
		37.1203	498718000	23.8423	883516000	5.35	257.997	5.292	114.579	5.469	128.319
		37.3847	11422200000	23.9692	722265000	5.42	257.495	5.372	113.964	5.539	128.216
		37.5804	594608000	24.306	1335500000	5.5	257.061	5.441	119.761	5.608	128.07
		38.1235	489436000	24.8491	735686000	5.57	256.714	5.521	117.656	5.692	127.877
		38.2502	565479000	25.0991	464999000	5.651	256.309	5.592	116.406	5.762	127.686
		38.6155	629664000	25.1425	546392000	5.721	255.981	5.673	115.393	5.832	127.565
		39.1586	462835000	25.3368	1223010000	5.801	255.635	5.743	114.697	5.901	128.886
		39.2853	551399000	25.8799	640244000	5.871	255.271	5.823	113.996	5.971	131.556
		39.665	606117000	26.1663	465697000	5.951	254.937	5.894	113.46	6.044	131.418
		40.2081	450456000	26.3607	812283000	6.021	254.689	5.963	117.564	6.12	131.306
		40.3348	562261000	26.9038	749803000	6.091	321.72	6.043	115.187	6.191	131.196
		40.5991	766598000	27.0305	574904000	6.168	326.291	6.113	114.084	6.261	131.087
		40.7948	651363000	27.1572	552065000	6.238	322.125	6.192	113.127	6.331	130.954
				27.2838	526591000	6.308	319.312	6.263	112.365	6.401	130.783
				27.4105	689017000	6.379	316.319	6.337	111.711	6.471	135.146
				27.5372	955569000	6.458	314.228	6.407	111.192	6.556	134.762
				31.5056	398644000	6.529	312.631	6.477	112.399	6.626	134.503
				31.6323	547547000	6.609	311.322	6.555	112.646	6.695	134.284
				31.7589	613867000	6.68	308.131	6.635	110.763	6.765	134.005
				31.9946	365196000	6.76	305.065	6.706	109.708	6.836	133.795
				32.1902	621341000	6.83	303.325	6.787	108.697	6.907	133.57
				32.7333	511239000	6.9	301.994	6.857	108.002	6.977	137.629
				32.86	893605000	6.974	300.549	6.935	107.284	7.057	137.269
				36.8284	308655000	7.045	299.42	7.004	107.323	7.127	136.721
				36.9552	405056000	7.126	297.957	7.074	108.203	7.207	136.196
				37.0819	644608000	7.205	296.932	7.145	106.275	7.277	135.921
				41.0504	262081000	7.276	296.603	7.216	105.068	7.346	135.695
				41.4301	805505000	7.352	295.478	7.298	103.861	7.416	135.522
				41.6512	332354000	7.423	294.715	7.368	103.098	7.487	135.432
				41.8442	672767000	7.493	293.771	7.438	102.437	7.559	139.212
						7.564	293.006	7.508	101.768	7.63	138.335
						7.635	292.308	7.578	104.127	7.712	137.687
						7.71	291.669	7.656	101.857	7.782	137.145
						7.781	291.015	7.727	100.634	7.862	136.626
						7.851	290.476	7.809	99.4676	7.933	136.229
						7.921	289.745	7.879	98.7459	8.003	135.914
						8.001	288.902	7.962	97.9042	8.073	137.827
						8.071	288.277	8.039	97.2613	8.149	136.559
						8.142	287.695	8.111	100.528	8.219	135.86
						8.212	311.442	8.179	98.418	8.29	135.364
						8.284	305.663	8.26	97.3388	8.36	134.878
						8.355	301.691	8.337	96.3346	8.43	134.261
						8.425	298.716	8.407	96.2436	8.501	133.788
						8.505	296.461	8.477	96.0422	8.58	137.934
						8.579	294.133	8.556	95.2034	8.65	137.02
						8.649	292.416	8.627	96.4237	8.73	136.111
						8.719	290.861	8.697	93.8729	8.805	135.469
						8.799	289.385	8.766	92.5126	8.88	134.831
						8.869	287.964	8.846	91.2353	8.95	134.248
						8.948	285.523	8.916	90.5421	9.02	133.749
						9.018	283.35	8.986	89.8044	9.096	138.087
						9.088	282.102	9.056	89.1815	9.171	136.984
						9.168	280.846	9.131	89.811	9.241	136.057
						9.238	279.762	9.2	90.5894	9.311	135.355
						9.313	278.563	9.279	88.9826	9.388	134.648
						9.386	277.744	9.352	87.845	9.458	134.154
						9.466	276.769	9.422	86.9016	9.537	133.676
						9.536	275.868	9.493	86.1778	9.607	134.115
						9.606	275.082	9.572	85.4348	9.677	138.252
						9.677	274.317	9.641	84.8776	9.758	139.04
						9.758	273.553	9.719	86.6034	9.835	138.509
						9.828	272.919	9.789	85.0851	9.905	138.344
						9.909	272.162	9.862	83.8655	9.975	138.141
						9.98	271.606	9.932	82.9334	10.057	137.467
						10.062	270.913	10.005	82.206	10.134	137.342
						10.133	270.321	10.075	81.5572	10.204	145.353
						10.203	276.488	10.155	80.8259	10.276	144.272
						10.274	288.01	10.224	83.244	10.357	143.081
						10.348	279.122	10.295	81.0682	10.433	142.124
						10.418	274.353	10.364	79.7978	10.503	141.408
						10.482	270.894	10.445	78.6599	10.574	140.631
						10.545	267.789	10.515	77.9505	10.643	140.036
						10.607	266.243	10.585	77.3589	10.723	147.485
						10.674	263.963	10.654	76.7568	10.794	142.657
						10.747	261.364	10.724	77.3602	10.873	144.002
						10.81	259.501	10.806	77.4123	10.947	144.834
						10.875	257.634	10.875	76.1467	11.023	143.752
						10.945	255.933	10.944	75.2752	11.104	142.761
						11.015	254.392	11.025	74.5058	11.173	141.951
						11.085	253.05	11.094	73.9142	11.244	146.276
						11.157	251.664	11.176	73.252	11.322	141.49
						11.238	250.2	11.249	73.0686	11.393	139.044
						11.308	249.191	11.323	74.3969	11.474	137.336
						11.386	247.945	11.401	73.1261	11.543	136.102
						11.462	247.14	11.47	72.3033	11.624	134.944
						11.531	246.109	11.543	71.5299	11.694	134.121
						11.603	245.12	11.622	70.8834	11.774	135.68
						11.68	244.134	11.694	70.4054	11.844	132.769
						11.75	243.209	11.768	69.9646	11.921	130.167
						11.832	242.137	11.841	71.1118	11.991	128.775
						11.902	241.309	11.911	70.0946	12.069	127.496
						11.972	240.607	11.982	69.2728	12.138	126.51
						12.043	262.123	12.061	68.5086	12.22	125.338
						12.114	242.33	12.131	67.9681	12.292	127.801
						12.187	235.278	12.211	67.4586	12.372	124.528
						12.26	231.1	12.281	67.0369	12.445	122.576
						12.339	227.8	12.361	67.8992	12.516	121.063
						12.409	225.422	12.431	66.983	12.59	118.912
						12.489	222.802	12.501	66.2686	12.669	116.819
						12.56	220.863	12.584	65.5903	12.75	115.101
						12.637	218.991	12.652	65.1376	12.818	117.551
						12.706	217.478	12.722	64.7348	12.9	113.557
						12.777	215.965	12.791	64.362	12.969	111.732
						12.848	214.534	12.874	66.183	13.05	110.032
						12.919	213.194	12.944	64.958	13.119	108.914
						12.989	211.872	13.014	64.2193	13.198	108.425
						13.061	210.519	13.085	63.67	13.268	107.58
						13.132	209.528	13.154	63.2124	13.339	114.424
						13.196	208.623	13.233	62.7351	13.408	111.078
						13.259	207.724	13.303	62.362	13.478	108.939
						13.333	206.77	13.383	63.5873	13.548	107.143
						13.396	206.058	13.451	62.7403	13.632	115.356
						13.459	205.319	13.521	61.9672	13.709	113.068
						13.529	204.596	13.598	61.3433	13.779	111.238
						13.597	203.885	13.669	60.8748	13.926	112.458
						13.668	203.12	13.738	60.4624	13.993	111.397
						13.749	202.369	13.809	60.1119	14.052	112.511
						13.814	201.745	13.879	59.7887	14.112	113.773
						13.89	201.047	13.955	60.9609	14.171	113.407
						13.96	200.454	14.024	60.1172	14.239	112.429
						14.03	199.875	14.102	59.4391	14.298	111.591
						14.093	199.385	14.172	58.9414	14.363	110.912
						14.167	198.824	14.255	58.4568	14.429	124.566
						14.234	198.288	14.326	58.0929	14.495	112.792
						14.303	200.504	14.405	57.7131	14.555	109.668
						14.373	205.702	14.475	58.7724	14.614	107.511
						14.448	199.821	14.554	57.8517	14.674	105.893
						14.526	196.324	14.623	57.3167	14.741	104.78
						14.596	193.892	14.692	56.8742	14.834	103.45
						14.671	191.826	14.764	56.5137	14.893	102.52
						14.741	190.266	14.834	56.1854	14.957	101.455
						14.811	188.896	14.914	55.8485	15.016	99.7715
						14.881	187.515	14.984	57.2014	15.124	96.8017
						14.962	185.971	15.055	56.3898	15.521	93.929
						15.033	184.903	15.132	55.7437	15.738	92.6385
						15.113	183.74	15.202	55.3044	15.805	92.4469
						15.183	182.971	15.284	54.8699	15.909	92.0715
						15.26	182.005	15.354	54.5408	15.976	92.94
						15.33	181.238	15.433	54.2182	16.087	105.506
						15.41	180.526	15.505	55.2928	16.147	98.0617
						15.48	179.819	15.583	54.7105	16.242	95.4505
						15.559	178.945	15.653	54.1956	16.31	96.4474
						15.629	178.289	15.727	53.7794	16.418	96.2272
						15.7	177.744	15.796	53.4444	16.483	95.7238
						15.77	177.014	15.874	53.1084	16.55	94.5712
						15.844	176.349	15.944	52.8205	16.609	92.8474
						15.918	175.79	16.023	52.888	16.827	89.9097
						15.987	175.242	16.098	53.2705	16.896	89.1691
						16.065	174.647	16.179	52.6899	16.963	88.7206
						16.14	174.101	16.247	52.325	17.068	100.965
						16.21	184.102	16.327	51.9587	17.185	94.2526
						16.279	174.937	16.401	51.6637	17.253	90.7071
						16.359	170.324	16.476	51.4097	17.32	89.1446
						16.431	167.041	16.546	51.224	17.379	88.1491
						16.5	164.685	16.626	52.1356	17.439	87.132
						16.571	162.822	16.7	51.8142	17.498	86.4416
						16.648	161.091	16.783	51.3828	17.565	85.5712
						16.718	159.72	16.857	51.0469	17.625	81.7881
						16.79	158.371	16.937	50.7475	17.691	79.3995
						16.872	156.86	17.004	50.4893	17.757	78.0645
						16.942	155.791	17.082	50.4445	17.862	76.7312
						17.022	154.669	17.154	51.053	17.976	75.2491
						17.095	153.718	17.224	50.6343	18.043	74.6155
						17.179	152.827	17.297	50.2461	18.109	75.9626
						17.246	151.932	17.376	49.8809	18.169	73.8196
						17.325	151.063	17.446	49.6094	18.252	72.4262
						17.406	149.599	17.525	49.3376	18.391	71.1214
						17.475	148.176	17.595	49.1228	18.451	70.6397
						17.545	147.418	17.676	49.9469	18.511	70.2345
						17.628	146.666	17.75	49.4634	18.571	69.8517
						17.71	146.02	17.831	49.0595	18.638	71.9188
						17.78	145.487	17.905	48.7745	18.696	74.4008
						17.859	144.922	17.986	48.5605	18.763	73.6354
						17.929	144.373	18.051	48.3646	18.861	72.7511
						18.008	143.8	18.131	48.1497	18.93	72.1985
						18.078	143.331	18.201	49.0808	19.083	71.3225
						18.156	142.828	18.275	48.5917	19.15	70.0659
						18.227	142.3	18.348	48.2091	19.217	69.1663
						18.297	141.899	18.418	47.9515	19.277	67.6803
						18.367	145.825	18.488	47.7001	19.336	66.376
						18.442	140.498	18.56	47.4827	19.396	65.4006
						18.521	136.815	18.63	47.2899	19.463	64.5675
						18.591	134.532	18.705	48.1708	19.522	63.8684
						18.666	131.883	18.775	47.7213	19.587	63.2576
						18.737	129.117	18.851	47.3664	19.653	62.786
						18.816	127.404	18.928	47.0782	19.72	63.3524
						18.886	126.111	19.003	46.8381	19.813	61.7972
						18.956	125.145	19.087	46.6002	19.881	61.2931
						19.025	124.388	19.158	46.4059	19.949	60.8914
						19.097	123.651	19.238	47.3922	20.008	60.6365
						19.179	123.056	19.304	46.9407	20.068	60.3507
						19.249	123.111	19.383	46.5812	20.127	60.0398
						19.332	122.326	19.457	46.3051	20.194	59.7339
						19.401	121.662	19.533	46.0719	20.253	60.9113
						19.479	121.013	19.607	45.8723	20.319	59.683
						19.549	120.48	19.687	45.6653	20.387	58.9034
						19.629	119.91	19.765	46.6734	20.482	58.1627
						19.699	119.468	19.837	46.2026	20.542	57.7411
						19.779	118.948	19.911	45.8653	20.608	57.3048
						19.848	118.515	19.987	45.5876	20.674	56.9617
						19.928	118.042	20.058	45.3651	20.741	56.6823
						19.998	117.664	20.127	45.1713	20.868	56.7641
						20.079	117.21	20.198	44.9918	20.928	56.3329
						20.15	116.838	20.268	45.2751	21.024	55.6853
						20.22	116.474	20.337	45.6795	21.085	55.3543
						20.29	116.092	20.405	45.3603	21.189	54.9315
						20.361	120.277	20.468	45.1265	21.289	55.308
						20.442	116.032	20.53	44.9192	21.421	54.1469
						20.513	113.923	20.594	44.73	21.49	53.6147
						20.59	112.789	20.674	44.5235	21.556	53.1753
						20.659	111.902	20.739	44.375	21.616	52.8907
						20.744	110.731	20.811	44.8706	21.683	52.6058
						20.813	109.037	20.892	44.8413	21.749	52.32
						20.893	107.742	20.955	44.5556	21.816	52.8621
						20.963	106.838	21.025	44.3092	21.903	52.7148
						21.042	105.982	21.099	44.0814	21.97	52.5386
						21.113	105.244	21.177	43.8779	22.037	52.1528
						21.196	104.474	21.244	43.7183	22.096	51.8512
						21.265	103.842	21.316	43.5616	22.157	51.5895
						21.347	103.16	21.397	44.2597	22.217	51.3665
						21.417	102.511	21.461	43.9479	22.413	51.9944
						21.487	101.885	21.542	43.6675	22.481	51.5145
						21.558	101.302	21.607	43.4799	22.583	50.8554
						21.628	100.69	21.674	43.2947	22.65	50.4576
						21.698	100.192	21.739	43.1179	22.71	50.197
						21.761	99.7642	21.812	42.9532	22.776	49.989
						21.825	99.3649	21.885	43.8487	22.843	49.7391
						21.888	98.9287	21.955	43.4568	22.966	49.9143
						21.958	98.4865	22.024	43.1804	23.081	49.6574
						22.023	98.1406	22.097	42.95	23.14	49.2407
						22.098	97.7505	22.176	42.723	23.208	48.8952
						22.167	97.4127	22.247	42.5515	23.274	48.6664
						22.237	97.1086	22.316	42.3917	23.334	48.4394
						22.299	96.8245	22.393	42.9063	23.393	48.2591
						22.364	102.602	22.471	43.0299	23.453	48.812
						22.434	97.8151	22.541	42.7103	23.52	48.2055
						22.508	95.3496	22.611	42.4703	23.605	47.6526
						22.578	93.7785	22.688	42.2942	23.669	47.3147
						22.667	92.3299	22.758	42.1057	23.739	47.0144
						22.741	91.2897	22.829	41.9368	23.802	46.7355
						22.811	90.5158	22.899	41.7899	23.867	46.4697
						22.884	89.7769	22.975	42.53	23.936	47.1756
						22.962	89.0878	23.045	42.2251	24.007	46.7999
						23.031	88.5148	23.115	41.9882	24.077	46.4443
						23.113	87.9102	23.186	41.7958	24.147	46.1631
						23.188	87.4311	23.256	41.6299	24.212	45.9124
						23.268	86.9442	23.338	41.4575	24.275	45.8344
						23.333	86.4985	23.408	41.3205	24.384	45.2788
						23.403	86.1076	23.481	42.0476	24.45	45.0371
						23.476	85.7288	23.551	41.7315	24.566	45.2182
						23.546	85.379	23.622	41.4902	24.625	44.6281
						23.626	84.9676	23.703	41.268	24.689	44.2304
						23.697	84.6421	23.774	41.0853	24.748	43.8315
						23.776	84.2842	23.848	40.9284	24.935	43.2563
						23.846	83.9564	23.918	40.7972	25.001	43.8497
						23.917	83.6481	23.991	41.4735	25.061	43.7337
						23.987	83.3529	24.061	41.2918	25.121	43.3234
						24.062	83.0278	24.131	41.2311	25.18	42.9802
						24.133	82.6961	24.193	41.0399	25.247	42.7052
						24.204	82.4011	24.257	40.8765	25.307	42.4436
						24.279	82.1173	24.32	40.74	25.373	42.1888
						24.349	81.8718	24.391	40.5888	25.469	41.8929
						24.419	84.7238	24.454	40.4706	25.531	42.4442
						24.493	82.7112	24.524	40.9339	25.595	41.962
						24.562	81.5241	24.602	40.8452	25.661	41.9492
						24.641	80.5062	24.668	40.6186	25.728	41.6464
						24.712	79.789	24.74	40.4157	25.788	41.3913
						24.784	79.2185	24.809	40.2566	25.848	41.1901
						24.853	78.6934	24.873	40.123	25.908	41.0793
						24.924	78.1518	24.937	39.988	25.975	40.8672
						24.995	77.6786	25.008	39.8471	26.071	41.5421
						25.067	77.2333	25.079	40.4424	26.132	41.15
						25.148	76.774	25.149	40.157	26.193	40.846
						25.218	76.4168	25.22	39.9553	26.26	40.5125
						25.3	76.0464	25.297	39.7763	26.319	40.2246
						25.37	75.7325	25.366	39.6296	26.386	39.9948
						25.441	75.4361	25.437	39.5011	26.453	39.7813
						25.511	75.1548	25.513	39.3588	26.519	39.6001
						25.582	74.8844	25.583	39.9889	26.636	40.5379
						25.661	74.5854	25.663	39.7238	26.697	40.1892
						25.731	74.347	25.734	39.5339	26.803	39.7598
						25.801	74.1155	25.804	39.3784	26.862	39.5594
						25.882	73.8598	25.885	39.2204	26.921	39.3892
						25.951	73.6438	25.955	39.105	26.981	39.2088
						26.021	73.4378	26.025	38.993	27.087	38.9208
						26.092	73.2348	26.101	39.1915	27.221	38.9625
						26.171	73.0174	26.17	39.3943	27.28	38.7127
						26.241	72.8335	26.25	39.1521	27.34	38.5229
						26.311	73.6099	26.319	38.9953	27.407	38.3071
						26.381	75.3002	26.389	38.8473	27.466	38.1103
						26.451	74.0817	26.468	38.6979	27.573	37.8463
						26.514	73.2179	26.538	38.5806	27.697	38.2846
						26.582	72.5229	26.607	38.4766	27.757	37.9195
						26.645	71.9857	26.68	39.071	27.821	37.6384
						26.708	71.513	26.749	38.9225	27.888	37.3515
						26.772	71.1016	26.818	38.7618	27.955	37.1641
						26.842	70.7108	26.885	38.6211	28.071	36.8588
						26.906	70.347	26.948	38.504	28.182	37.4596
						26.981	69.9736	27.009	38.4006	28.25	37.0741
						27.045	69.6538	27.072	38.3158	28.347	36.665
						27.125	69.3254	27.141	38.2121	28.409	36.4297
						27.191	69.0536	27.21	38.856	28.472	36.2208
						27.262	68.7956	27.281	38.7751	28.54	36.0372
						27.337	68.5466	27.343	38.6201	28.643	35.8069
						27.407	68.3177	27.408	38.4893	28.71	36.0187
						27.485	68.0686	27.487	38.3561	28.77	35.8749
						27.555	67.8656	27.557	38.2478	28.836	35.4955
						27.63	67.6594	27.626	38.1509	28.904	35.2185
						27.7	67.4721	27.704	38.7893	28.97	35.0366
						27.77	67.3004	27.774	38.7331	29.03	34.8738
						27.84	67.1341	27.843	38.5793	29.089	34.729
						27.915	66.954	27.912	38.4297	29.149	34.6009
						27.985	66.7884	27.991	38.2903	29.215	34.4716
						28.055	66.6487	28.061	38.1829	29.275	34.8273
						28.118	66.5092	28.139	38.0824	29.382	34.3009
						28.18	66.3719	28.211	38.0121	29.495	33.8386
						28.244	66.2422	28.28	38.5872	29.56	33.6632
						28.307	66.1144	28.361	38.3808	29.627	33.5111
						28.376	69.2223	28.431	38.2512	29.694	33.3878
						28.446	67.9104	28.501	38.1274	29.754	33.2752
						28.51	67.1589	28.571	38.0235	29.858	33.5187
						28.575	66.5417	28.651	37.922	29.969	33.1728
						28.645	66.0439	28.72	37.8363	30.029	33.0274
						28.722	65.6101	28.802	38.2943	30.117	32.8219
						28.792	65.2326	28.872	38.1094	30.177	32.697
						28.862	65.1717	28.953	37.9397	30.268	32.5302
						28.932	64.8722	29.023	37.8139	30.329	33.1877
						29.003	64.5902	29.092	37.7052	30.39	32.9203
						29.079	64.3108	29.168	37.593	30.479	32.5467
						29.149	64.0622	29.238	37.506	30.58	32.2361
						29.23	63.8016	29.319	38.0578	30.64	32.0528
						29.301	63.5858	29.389	37.8681	30.708	31.9101
						29.381	63.3554	29.459	37.7261	30.775	31.7991
						29.451	63.1812	29.529	37.6073	30.842	32.2126
						29.52	62.9926	29.604	37.4888	30.902	31.988
						29.598	62.7992	29.674	37.3932	30.99	31.6754
						29.668	62.6385	29.743	37.2992	31.059	31.5092
						29.748	62.4599	29.814	37.3222	31.162	31.3236
						29.818	62.3013	29.885	37.744	31.223	31.2163
						29.888	62.1539	29.955	37.5833	31.286	31.1434
						29.96	62	30.018	37.4487	31.353	31.2842
						30.039	61.8391	30.081	37.3386	31.421	31.4886
						30.11	61.7024	30.143	37.2435	31.538	31.1155
						30.18	61.5709	30.212	37.1499	31.598	31.0032
						30.249	61.446	30.276	37.0693	31.667	30.8807
						30.319	64.736	30.345	37.1322	31.778	30.7003
						30.385	63.6333	30.409	37.6084	31.839	30.6154
						30.458	62.9247	30.477	37.4437	31.935	30.9994
						30.522	62.4864	30.551	37.3032	32.004	30.757
						30.584	62.1234	30.62	37.19	32.129	30.4488
						30.648	61.7869	30.698	37.0778	32.191	30.3149
						30.711	61.5063	30.77	36.9812	32.297	30.1678
						30.793	61.1704	30.839	36.8941	32.369	30.0489
						30.856	60.9316	30.909	37.3375	32.439	30.613
						30.935	60.6611	30.979	37.1583	32.51	30.2799
						31.002	60.4497	31.056	37.0085	32.58	30.064
						31.073	60.2342	31.127	36.8844	32.651	29.8735
						31.152	60.0154	31.206	36.7693	32.734	29.6943
						31.218	59.8433	31.276	36.6787	32.804	29.5437
						31.288	59.6747	31.346	36.6003	32.873	29.4168
						31.351	59.5208	31.415	37.0537	32.943	29.4967
						31.428	59.3401	31.485	36.9205	33.013	29.5524
						31.509	59.1781	31.555	36.7965	33.093	29.3339
						31.574	59.033	31.621	36.6864	33.162	29.1708
						31.644	58.8961	31.687	36.5933	33.231	29.0285
						31.723	58.742	31.751	36.5073	33.309	28.8381
						31.793	58.605	31.817	36.4258	33.379	28.7321
						31.873	58.4506	31.88	36.3499	33.448	28.5547
						31.942	58.3243	31.949	36.7095	33.519	28.9532
						32.021	58.1739	32.023	36.6614	33.6	28.6334
						32.092	58.0535	32.1	36.5269	33.67	28.4479
						32.161	57.9274	32.163	36.4339	33.741	28.3121
						32.231	57.8262	32.238	36.3288	33.811	28.1967
						32.293	59.2432	32.319	36.2332	33.881	28.0915
						32.355	60.4924	32.381	36.1629	33.957	27.9933
						32.422	59.853	32.45	36.0873	34.027	28.4074
						32.486	59.4248	32.531	36.5426	34.098	28.2327
						32.563	59.0039	32.595	36.4207	34.179	28.0749
						32.626	58.7221	32.665	36.3101	34.259	27.9368
						32.695	58.4494	32.729	36.2203	34.33	27.8338
						32.774	58.1783	32.793	36.1382	34.411	27.7261
						32.839	57.9392	32.863	36.0708	34.481	27.5802
						32.919	57.6822	32.945	35.9945	34.562	28.0124
						32.984	57.4827	33.015	36.5086	34.632	27.8393
						33.054	57.282	33.096	36.3898	34.702	27.6983
						33.126	57.0959	33.166	36.265	34.774	27.5572
						33.189	56.9339	33.237	36.1585	34.843	27.4462
						33.254	56.7677	33.306	36.067	34.923	27.3388
						33.324	56.6062	33.378	35.9893	34.992	27.2464
						33.394	56.457	33.457	35.9256	35.062	27.3301
						33.47	56.2999	33.526	36.1965	35.141	27.5976
						33.54	56.1628	33.608	36.3685	35.211	27.4497
						33.611	56.0283	33.681	36.2394	35.29	27.2947
						33.686	55.8961	33.75	36.1321	35.359	27.1973
						33.761	55.7638	33.82	36.0375	35.438	27.093
						33.835	55.636	33.896	35.939	35.508	27.0059
						33.916	55.4992	33.966	35.846	35.579	26.9208
						33.992	55.3774	34.037	35.7634	35.651	27.3064
						34.063	55.2704	34.107	36.2031	35.72	27.0886
						34.133	55.1708	34.177	36.0561	35.795	26.9102
						34.209	55.0654	34.248	35.9502	35.865	26.7893
						34.279	55.177	34.32	35.8333	35.939	26.7511
						34.349	57.2495	34.39	35.7503	36.008	26.6749
						34.422	56.8806	34.453	35.6745	36.083	26.5645
						34.492	56.4413	34.517	35.6006	36.154	27.0225
						34.574	56.0588	34.585	35.5906	36.223	26.7997
						34.645	55.7937	34.648	35.9095	36.293	26.6642
						34.726	55.5157	34.71	35.7906	36.368	26.4786
						34.797	55.3019	34.781	35.681	36.45	26.343
						34.867	55.1154	34.843	35.5917	36.52	26.2415
						34.938	54.9346	34.909	35.5066	36.598	26.1414
						35.018	54.7508	34.979	35.4286	36.669	26.8207
						35.088	54.5909	35.05	35.3522	36.739	26.6232
						35.163	54.4959	35.12	35.5974	36.818	26.4047
						35.232	54.3403	35.19	35.599	36.888	26.1843
						35.302	54.2169	35.271	35.462	36.958	26.0664
						35.382	54.0649	35.341	35.3637	37.03	25.9783
						35.451	53.9329	35.411	35.2842	37.111	25.8726
						35.521	53.808	35.481	35.206	37.181	25.9021
						35.601	53.6729	35.562	35.1235	37.25	26.4334
						35.671	53.5572	35.632	35.0632	37.32	26.2404
						35.75	53.4033	35.714	35.432	37.391	26.0722
						35.823	53.2821	35.784	35.325	37.46	25.9707
						35.899	53.1617	35.865	35.2119	37.53	25.873
						35.97	53.0522	35.934	35.132	37.593	25.7612
						36.05	52.9436	36.013	35.0536	37.656	25.6592
						36.12	52.848	36.085	34.9867	37.725	25.927
						36.19	54.3927	36.159	34.9271	37.788	25.938
						36.261	54.6212	36.23	35.3815	37.851	25.8198
						36.332	54.1676	36.31	35.213	37.921	25.7171
						36.411	53.7936	36.39	35.1027	37.984	25.6408
						36.482	53.5128	36.46	35.0066	38.048	25.5533
						36.56	53.2505	36.541	34.9108	38.126	25.4632
						36.63	53.0477	36.611	34.855	38.199	25.3836
						36.711	52.8376	36.68	34.784	38.277	25.8423
						36.782	52.6732	36.75	35.1999	38.348	25.75
						36.862	52.513	36.82	35.054	38.418	25.6388
						36.933	52.3628	36.9	34.9268	38.48	25.4474
						37.01	52.2118	36.969	34.8332	38.552	25.318
						37.08	52.0791	37.041	34.748	38.618	25.1524
						37.158	51.9442	37.12	34.6613	38.684	24.9523
						37.228	51.8256	37.199	34.5846	38.75	24.8134
						37.308	51.7034	37.268	35.0354	38.814	25.5941
						37.378	51.6	37.339	34.9045	38.888	25.2834
						37.457	51.4881	37.419	34.7872	38.957	25.116
						37.527	51.3866	37.489	34.6977	39.037	24.9602
						37.607	51.2796	37.566	34.6138	39.104	24.8685
						37.68	51.1826	37.637	34.5425	39.18	24.735
						37.753	51.0924	37.706	34.4766	39.243	24.6648
						37.824	51.0073	37.777	34.8653	39.312	24.7711
						37.894	50.9276	37.848	34.7986	39.393	25.0515
						37.97	50.8456	37.929	34.6804	39.457	24.9299
						38.042	50.7702	37.999	34.5955	39.532	24.863
						38.112	50.6981	38.08	34.5106	39.599	24.8375
						38.191	50.6203	38.159	34.432	39.669	24.7955
						38.261	50.5561	38.231	34.3598	39.751	24.6376
						38.331	53.6173	38.305	34.6541	39.814	24.5226
						38.401	53.1185	38.382	34.5943	39.885	25.1151
						38.475	52.7024	38.455	34.4861	39.955	24.8484
						38.546	52.4083	38.525	34.4047	40.018	24.6888
						38.616	52.1618	38.594	34.3311	40.083	24.5477
						38.686	51.9847	38.673	34.2517	40.154	24.3761
						38.751	51.86	38.743	34.1877	40.232	24.2577
						38.813	51.8591	38.821	34.2005	40.302	24.1497
						38.876	51.9064	38.891	34.3917	40.38	24.6302
						38.95	52.1134	38.961	34.3869	40.453	24.5309
						39.013	51.9694	39.04	34.2901	40.534	24.3473
						39.08	51.8397	39.11	34.2112	40.603	24.2116
						39.156	51.6904	39.179	34.1388	40.676	24.0764
						39.224	51.5715	39.248	34.0684	40.749	24.0542
						39.294	51.4515	39.318	34.0069	40.818	24.0234
						39.366	51.3423	39.389	34.3788	40.896	24.086
						39.437	51.2302	39.452	34.2692	40.965	24.3695
						39.499	51.1296	39.513	34.2191
						39.564	51.0228	39.575	34.1445
						39.634	50.9248	39.642	34.0801
						39.708	50.822	39.72	34.0054
						39.778	50.7324	39.784	33.9802
						39.855	50.6338	39.854	33.923
						39.925	50.5529	39.923	34.3337
						40.003	50.4617	39.994	34.2131
						40.077	50.3727	40.057	34.1276
						40.156	50.2818	40.122	34.0411
						40.235	50.198	40.192	33.9631
						40.303	50.1296	40.261	33.898
						40.372	52.3924	40.331	33.836
						40.446	51.9427	40.409	33.8475
						40.52	51.6294	40.479	34.2143
						40.601	51.3782	40.548	34.1148
						40.675	51.1244	40.627	34.0232
						40.756	50.8814	40.698	33.956
						40.831	50.6977	40.776	33.8873
						40.904	50.5153	40.845	33.8246
						40.98	50.3513	40.922	33.7647

## Sheet: Figure 3e
Figure 3e
Cell 1		Cell 2		Cell 3		Cell 4
Strain (%)	Resistance (Ω)	Strain (%)	Resistance (Ω)	Strain (%)	Resistance (Ω)	Strain (%)	Resistance (Ω)
0	1636150000	0	110106000000	0	611.046	0	618.759
0.29853	1703640000	3.6112	110501000000	0.0827	601.24	0.20337	626.884
0.59708	1772520000	7.22235	110545000000	0.16543	606.416	0.40669	625.919
0.89561	1845330000	10.8336	113664000000	0.24816	622.005	0.61001	632.892
1.19416	1912640000	12.7029	253140000000	0.33087	613.886	0.81339	627.008
1.49269	1970350000	14.2656	860174000000	0.41358	608.816	1.01675	625.869
1.79123	2006130000	16.0193	921664000000	0.49631	603.76	1.22006	623.432
2.08979	2041690000	17.7731	965935000000	0.57902	611.73	1.4234	626.909
2.38832	2101250000	19.3358	968422000000	0.66173	623.326	1.62679	627.182
2.68686	2166140000	21.0896	1003740000000	0.74445	627.199	1.83012	630.977
2.98539	2237040000	22.8434	1031500000000	0.82718	612.013	2.03345	626.537
3.28392	2301640000	24.5971	947316000000	0.90988	699.475	2.23682	626.934
3.58245	2358920000	26.1598	1003530000000	0.9926	676.832	2.44017	626.686
3.88099	2407270000	27.9136	1046070000000	1.07533	622.836	2.6435	627.132
4.17953	2474290000	29.6673	1018700000000	1.15804	844.23	2.84686	623.04
6.91027	2955060000	31.23	1021680000000	1.29152	1077.01	3.0502	626.117
8.11909	3201890000	32.9838	1019000000000	1.37424	952.044	3.25351	628.525
9.32795	3480450000	34.7376	1071920000000	1.50753	661.024	3.45687	624.833
10.5368	3784300000	36.4914	1242110000000	1.5902	627.149	3.66023	628.376
11.7456	4049720000	38.054	599348000000	1.67294	626.406	3.86356	628.625
12.9545	4324200000	39.8078	605376000000	1.75566	627.274	4.06688	633.575
14.1633	4557580000	41.5616	695743000000	1.83836	712.398	4.27026	629.174
15.3722	4758650000	43.1243	581883000000	1.92108	695.943	4.47358	628.874
16.581	5063910000	44.8781	592397000000	2.00382	740.041	4.67689	629.299
17.7898	5247900000	46.4408	582238000000	2.08653	802.508	4.88024	631.028
18.9987	5441910000	48.0035	583275000000	2.22002	1147.32	5.08359	629.199
20.2075	5603990000	49.7572	607640000000	2.30274	854.19	5.28689	628.749
21.4164	5845040000	51.511	615151000000	2.38544	817.128	5.49021	630.576
22.6252	6036970000	53.0737	590569000000	2.51876	1277.1	5.69358	631.103
23.834	6286610000	54.8275	596758000000	2.65221	3132.45	5.8969	630.099
25.0429	6445090000	56.5813	594469000000	2.73492	2273.17	6.1002	630.952
26.2517	6648970000	58.3351	591550000000	2.81763	1425.16	6.30355	632.816
27.4605	6780840000	59.8977	602793000000	2.90035	1308.15	6.50691	659.629
28.6693	6913060000	61.6515	620445000000	2.98306	1484.38	6.71023	659.574
29.8781	6976040000	63.4053	617194000000	3.06576	1880.45	6.91358	666.704
31.0869	7135570000	64.968	602120000000	3.1485	1898.95	7.11695	665.305
32.2958	7333830000	66.7218	615412000000	3.23122	1407.67	7.32027	666.48
33.5046	7515250000	68.2844	622299000000	3.31393	1154.47	7.5236	664.691
34.7134	7695830000	69.8471	628094000000	3.39667	1107.31	7.72697	661.97
35.9223	7870830000	71.6009	634791000000	3.4794	1006.17	7.93029	660.151
37.1311	7992020000	73.1636	620115000000	3.5621	1062.24	8.1336	661.087
38.3399	8174270000	74.7262	634279000000	3.64482	922.538	8.33699	659.327
39.5487	8362290000	76.48	631582000000	3.72755	1216.94	8.54034	662.607
40.7575	8583270000	78.2337	635367000000	3.81027	1141.18	8.74365	661.887
41.9663	8716460000	79.7964	628167000000	3.89298	1006.32	8.94697	665.836
43.1752	8830390000	81.5502	621714000000	3.9757	918.533	9.15034	665.137
44.384	9051490000	83.1128	644922000000	4.05842	1202.66	9.35366	671.023
45.5928	9315180000	84.6755	654283000000	4.14113	1054.34	9.55699	667.884
46.8017	9301620000	86.4293	632722000000	4.22386	829.328	9.76036	671.222
48.0105	9437320000	88.1831	663471000000	4.30659	1269.92	9.96371	671.108
49.2193	9591280000	89.9369	628626000000	4.38929	933.504	10.167	672.019
50.4281	9642690000	91.4995	662839000000	4.47201	2137.16	10.3704	670.342
51.637	9845430000	93.2532	648742000000	4.55474	4292.33	10.5737	669.606
52.8458	9974560000	95.0071	653393000000	4.63746	2434.51	10.777	662.829
54.0547	10318500000	96.5697	684011000000	4.72017	2024.25	10.9804	661.307
55.2635	10560300000	98.3235	659082000000	4.8029	1565.77	11.1838	661.307
56.4723	10706600000	99.8862	639866000000	4.88562	1380.36	11.3871	663.8
57.6812	11046600000	101.449	692563000000	4.96832	986.371	11.5904	662.635
58.89	11068100000			5.10162	619.235	11.7938	667.575
60.0988	11162900000			5.18431	876.541	11.9971	668.504
61.3077	11291000000			5.26703	643.706	12.2004	677.912
62.5165	11467800000			5.34974	625.146	12.4037	674.507
63.7253	11500800000			5.43245	625.146	12.6071	695.799
64.9341	11827900000			5.51518	622.005	12.8104	687.856
66.1429	12127700000			5.59789	617.113	13.0138	682.818
67.3518	12225200000			5.6806	630.167	13.2171	676.812
68.5606	12504000000			5.76332	630.618	13.4205	675.917
69.7694	12699200000			5.84604	625.59	13.6238	671.649
70.9783	12775800000			5.92874	621.908	13.8271	672.789
72.1871	12898100000			6.01145	623.547	14.0305	676.032
73.3959	13228800000			6.09418	624.948	14.2338	691.518
74.6047	13457900000			6.17689	622.616	14.4372	683.348
75.8135	13779300000			6.25959	614.338	14.6405	701.248
77.0224	13927700000			6.34231	615.722	14.8438	689.832
78.2312	13944700000			6.42503	608.535	15.0472	700.473
79.44	14167400000			6.50774	624.924	15.2505	695.615
80.6489	14224200000			6.59046	621.517	15.4539	717.925
81.8577	13962300000			6.67319	601.857	15.6572	890.79
83.0665	12949400000			6.75591	621.03	15.8605	770.487
84.2753	13214800000			6.83862	615.005	16.0638	733.848
85.4841	14017000000			6.92135	621.639	16.2672	709.028
86.693	14544100000			7.00406	624.899	16.4705	697.268
87.9018	15389800000			7.08677	626.01	16.6739	694.001
89.1106	13343100000			7.1695	613.055	16.8772	686.783
90.3194	15538100000			7.25223	605.698	17.0805	690.524
93.7969	18257000000			7.33493	613.15	17.2839	690.253
95.0058	15547900000			7.41765	627.845	17.4873	693.515
96.2146	15529900000			7.50039	608.092	17.6906	684.647
97.4234	15679100000			7.5831	628.492	17.8939	689.502
98.6322	15948000000			7.66581	619.307	18.0973	687.797
102.11	18507500000			7.74854	622.689	18.3006	697.667
				7.83125	620.058	18.5039	704.145
				7.91395	602.131	18.7073	702.056
				7.99669	616.129	18.9107	712.438
				8.07941	599.738	19.114	724.091
				8.16212	610.928	19.3173	766.055
				8.24483	609.542	19.5207	888.194
				8.32755	618.389	19.8489	1194.25
				8.41027	630.668	20.0522	1197.08
				8.49297	630.493	20.2556	1052.03
				8.57569	615.22	20.4589	874.661
				8.65842	606.092	20.6622	831.099
				8.74113	620.228	20.8656	811.028
				8.82386	622.592	21.1932	800.087
				8.90659	609.823	21.3965	789.84
				8.98929	622.103	21.5998	777.708
				9.072	619.961	21.8032	774.819
				9.15473	615.651	22.0065	785.261
				9.23745	608.979	22.2098	766.759
				9.32016	628.218	22.4132	765.131
				9.40288	609.12	22.6165	771.612
				9.4856	619.404	22.8198	812.599
				9.56831	615.579	23.0232	771.8
				9.65102	618.413	23.2265	757.922
				9.73374	615.507	23.4299	737.536
				9.81645	619.719	23.6332	755.394
				9.89916	627.05	23.8366	733.678
				9.98189	622.665	24.0399	708.521
				10.0646	599.036	24.2432	705.148
				10.1473	627.423	24.4466	705.745
				10.23	612.037	24.6499	701.745
				10.3128	610.904	24.8532	697.514
				10.3955	629.566	25.0566	721.093
				10.4782	614.672	25.26	687.051
				10.5609	604.128	25.4633	722.079
				10.6436	598.222	25.6666	706.72
				10.7263	623.008	25.87	705.148
				10.8091	632.001	26.0733	773.986
				10.8918	612.462	26.2766	740.915
				10.9745	614.267	26.48	733.067
				11.0572	623.179	26.6833	740.05
				11.14	591.082	26.8866	728.786
				11.2227	608.722	27.09	679.744
				11.3054	607.579	27.2933	677.101
				11.3881	613.577	27.4967	748.862
				11.4708	600.511	27.7	739.497
				11.5535	605.652	27.9034	947.111
				11.6363	642.532	28.2315	972.545
				11.719	635.269	28.4349	974.375
				11.8017	631.8	28.6382	871.741
				11.8844	617.738	28.8415	947.547
				11.9671	618.606	29.0449	920.737
				12.0498	612.581	29.2482	878.565
				12.1325	624.505	29.4516	858.193
				12.2153	610.975	29.6549	844.411
				12.298	623.179	29.8583	841.371
				12.3807	620.277	30.186	775.691
				12.4634	605.397	30.3892	729.692
				12.5461	633.948	30.5925	709.663
				12.6288	619.84	30.7959	764.245
				12.7116	618.655	30.9993	681.234
				12.7943	619.695	31.2026	671.194
				12.877	601.834	31.4059	694.944
				12.9597	605.652	31.6093	719.163
				13.0424	599.693	31.8126	655.862
				13.1252	597.725	32.016	630.124
				13.2079	608.488	32.2193	630.651
				13.2906	651.673	32.4227	630.124
				13.3733	630.668	32.626	637.269
				13.456	628.268	32.8293	635.455
				13.5387	605.86	33.0327	630.4
				13.6214	618.244	33.236	627.728
				13.7042	624.284	33.4393	627.903
				13.7869	597.996	33.6427	630.626
				13.8696	618.1	33.846	622.819
				13.9523	639.395	34.0493	628.949
				14.035	627.596	34.2527	630.024
				14.1177	597.342	34.456	663.439
				14.2005	613.15	34.6593	640.204
				14.2832	630.518	34.8627	625.795
				14.3659	604.381	35.0661	635.022
				14.4486	609.846	35.2694	625.647
				14.5313	603.622	35.4727	626.166
				14.614	608.045	35.6761	622.746
				14.6968	596.286	35.8794	626.463
				14.7795	608.675	36.0827	625.894
				14.8622	618.413	36.2861	624.882
				14.9449	617.546	36.4895	628.849
				15.0276	627.249	36.6928	630.676
				15.1104	569.605	36.8961	628.5
				15.1931	591.391	37.0995	623.923
				15.2758	616.033	37.3028	631.556
				15.3585	657.431	37.5062	627.679
				15.4412	621.03	37.7095	627.331
				15.5239	606.277	37.9129	625.993
				15.6067	605.073	38.1162	626.612
				15.6894	630.844	38.3196	626.884
				15.7721	628.667	38.5229	626.141
				15.8548	616.057	38.7262	628.575
				15.9375	610.928	38.9296	621.915
				16.0202	584.542	39.1329	630.726
				16.103	601.149	39.3363	620.406
				16.1857	626.208	39.5396	626.141
				16.2684	597.185	39.743	631.002
				16.3511	595.748	39.9463	629.574
				16.4338	625.318	40.1496	621.501
				16.5166	618.896	40.3529	621.233
				16.5993	601.4	40.5563	625.203
				16.682	598.425	40.7596	626.983
				16.7647	643.654	40.963	621.915
				16.8474	606.602	41.1663	623.457
				16.9301	577.492	41.3697	618.662
				17.0129	618.558	41.573	624.242
				17.0956	613.838	41.7764	632.816
				17.1783	587.772	41.9797	625.129
				17.261	586.38	42.183	626.537
				17.3438	601.56	42.3864	629.824
				17.4265	623.572	42.5897	623.407
				17.5092	599.398	42.7931	627.182
				17.5919	594.296	42.9964	620.843
				17.6746	626.728	43.1998	620.139
				17.7573	601.012	43.4031	621.671
				17.8401	637.569	43.6064	624.119
				17.9228	616.801	43.8098	625.598
				18.0055	613.292	44.0131	625.721
				18.0882	613.91	44.2164	628.176
				18.1709	614.219	44.4198	624.808
				18.2537	607.067	44.6232	629.774
				18.3364	637.877	44.8265	620.916
				18.4191	625.862	45.0298	616.64
				18.5018	623.547	45.2332	627.654
				18.5845	651.727	45.4365	627.53
				18.6672	615.101	45.6398	625.943
				18.75	626.753	45.8432	625.474
				18.8327	623.228	46.0466	625.449
				18.9154	619.767	46.2499	624.907
				18.9981	573.791	46.4532	629.899
				19.0808	638.957	46.6566	628.052
				19.1636	608.465	46.8599	629.474
				19.2463	623.866	47.0632	623.653
				19.329	620.18	47.2666	627.629
				19.4117	624.678	47.4699	623.604
				19.4945	613.458	47.6733	623.04
				19.5772	599.602	47.8766	617.241
				19.6599	640.015	48.0799	622.111
				19.7426	584.133	48.2832	628.027
				19.8253	629.641	48.4866	626.983
				19.908	624.776	48.69	627.058
				19.9908	636.698	48.8933	621.257
				20.0735	625.022	49.0966	627.778
				20.1562	593.673	49.3	625.178
				20.2389	643.132	49.5033	617.385
				20.3216	581.07	49.7066	625.993
				20.4044	593.117	49.91	630.4
				20.4871	585.838	50.1134	619.678
				20.5698	568.869	50.3167	624.316
				20.6525	619.065	50.52	624.685
				20.7352	634.405	50.7234	622.917
				20.8179	629.666	50.9267	622.917
				20.9007	595.144	51.13	616.688
				20.9834	630.518	51.3334	624.562
				21.0661	636.98	51.5367	624.833
				21.1488	627.224	51.74	628.4
				21.2315	620.301	51.9433	628.226
				21.3143	610.034	52.1467	622.355
				21.397	605.281	52.35	624.144
				21.4797	602.703	52.5533	623.555
				21.5624	593.251	52.7567	623.8
				21.6451	610.551	52.96	624.808
				21.7279	604.312	53.1633	628.874
				21.8106	609.542	53.3666	622.893
				21.8933	609.331	53.57	623.677
				21.976	614.148	53.7733	623.8
				22.0587	619.719	53.9766	623.825
				22.1414	604.243	54.18	625.375
				22.2242	638.468	54.3834	626.042
				22.3069	641.648	54.5867	623.555
				22.3896	579.583	54.79	631.178
				22.4723	620.52	54.9934	620.916
				22.5551	624.948	55.1967	624.981
				22.6378	633.39	55.4	624.39
				22.7205	597.05	55.6034	627.554
				22.8032	615.34	55.8068	629.049
				22.886	605.443	56.0101	624.734
				22.9687	603.116	56.2134	629.999
				23.0514	595.703	56.4168	624.07
				23.1341	583.681	56.6201	628.725
				23.2168	589.806	56.8234	625.647
				23.2995	610.716	57.0268	629.874
				23.3823	619.428	57.2301	625.696
				23.465	595.815	57.4335	621.403
				23.5477	611.305	57.6368	634.793
				23.6304	621.274	57.8402	624.932
				23.7131	607.416	58.0435	632.085
				23.7959	612.676	58.2468	624.119
				23.8786	650.63	58.4502	629.599
				23.9613	601.902	58.6535	624.956
				24.044	637.954	58.8569	623.236
				24.1267	592.12	59.0602	625.005
				24.2095	628.617	59.2635	626.884
				24.2922	592.297	59.4669	627.728
				24.3749	601.742	59.6703	629.699
				24.4576	606.393	59.8736	621.988
				24.5403	614.838	60.0769	630.751
				24.623	623.891	60.2803	629.199
				24.7058	664.488	60.4836	624.932
				24.7885	588.689	60.687	624.365
				24.8712	634.024	60.8903	623.383
				24.9539	626.332	61.0937	627.43
				25.0367	602.085	61.297	622.697
				25.1194	596.039	61.5003	623.481
				25.2021	602.406	61.7036	620.819
				25.2848	610.551	61.907	625.647
				25.3675	601.468	62.1103	629.074
				25.4502	593.495	62.3136	626.859
				25.5329	597.432	62.517	624.242
				25.6157	613.15	62.7204	624.759
				25.6984	614.362	62.9237	625.696
				25.7811	600.034	63.127	624.365
				25.8638	622.543	63.3304	620.382
				25.9465	569.318	63.5337	625.622
				26.0293	621.859	63.7371	619.92
				26.112	605.328	63.9404	627.579
				26.1947	615.388	64.1437	622.648
				26.2774	628.069	64.3471	622.355
				26.3601	612.889	64.5504	634.692
				26.4429	628.094	64.7537	637.295
				26.5256	621.542	64.957	636.732
				26.6083	592.496	65.1604	637.372
				26.691	604.497	65.3638	626.488
				26.7737	587.75	65.5671	624.661
				26.8564	616.801	65.7704	627.356
				26.9392	621.834	65.9738	626.959
				27.0219	580.155	66.1771	629.524
				27.1046	604.105	66.3804	630.225
				27.1873	603.07	66.5838	629.524
				27.27	633.137	66.7871	632.715
				27.3527	636.724	66.9904	644.631
				27.4355	603.967	67.1938	636.732
				27.5182	642.272	67.3972	634.666
				27.6009	605.235	67.6005	632.918
				27.6836	631.825	67.8038	635.761
				27.7663	569.912	68.0072	639.894
				27.849	598.267	68.2105	660.729
				27.9318	631.573	68.4138	652.916
				28.0145	593.14	68.6172	624.808
				28.0972	633.34	68.8206	623.26
				28.1799	609.612	69.0239	622.477
				28.2626	598.448	69.2272	628.675
				28.3454	598.493	69.4306	624.218
				28.4281	606.3	69.6339	626.661
				28.5108	592.696	69.8372	623.702
				28.5935	602.979	70.0406	627.53
				28.6762	605.281	70.2439	623.04
				28.7589	606.625	70.4472	625.622
				28.8417	613.957	70.6506	624.685
				28.9244	639.473	70.8539	628.774
				29.0071	593.94	71.0572	618.011
				29.0898	585.708	71.2606	626.463
				29.1725	617.883	71.464	620.115
				29.2552	614.862	71.6673	627.803
				29.3379	613.268	71.8706	627.903
				29.4207	602.772	72.074	625.104
				29.5034	622.152	72.2774	632.463
				29.5861	605.837	72.4807	628.475
				29.6688	643.785	72.684	626.092
				29.7516	589.982	72.8874	625.03
				29.8343	600.784	73.0907	622.599
				29.917	616.633	73.294	627.207
				29.9997	596.825	73.4974	629.274
				30.0824	598.199	73.7007	627.306
				30.1651	618.365	73.9041	628.774
				30.2479	602.291	74.1074	626.042
				30.3306	588.514	74.3108	622.746
				30.4133	619.622	74.5141	625.993
				30.496	615.722	74.7174	630.2
				30.5787	654.499	74.9208	625.696
				30.6614	648.792	75.1241	626.636
				30.7442	621.444	75.3275	631.329
				30.8269	603.898	75.5308	623.8
				30.9096	607.276	75.7341	625.894
				30.9923	612.273	75.9375	626.983
				31.075	597.996	76.1408	709.091
				31.1578	588.623	76.3442	712.759
				31.2405	588.908	76.5475	711.735
				31.3232	631.347	76.7509	713.947
				31.4059	624.924	76.9542	711
				31.4886	594.229	77.1576	708.489
				31.5713	619.259	77.3609	706.972
				31.6541	606.068	77.5643	700.009
				31.7368	571.165	77.7676	695.585
				31.8195	609.26	77.9709	702.927
				31.9022	614.457	78.1743	701.62
				31.9849	633.365	78.3776	700.411
				32.0677	603.944	78.5809	696.9
				32.1504	583.982	78.7843	691.91
				32.2331	611.187	78.9876	685.654
				32.3158	613.791	79.191	686.962
				32.3985	599.33	79.3943	680.765
				32.4813	585.276	79.5976	681.937
				32.564	607.928	79.801	681.292
				32.6467	605.466	80.0043	681.38
				32.7294	635.447	80.2077	676.754
				32.8121	689.224	80.411	677.854
				32.8948	613.648	80.6143	672.504
				32.9775	659.373	80.8177	658.998
				33.0603	607.323	81.021	654.48
				33.143	620.131	81.2244	656.405
				33.2257	616.729	81.4277	654.156
				33.3084	598.199	81.631	655.4
				33.3912	590.004	81.8344	653.617
				33.4739	588.449	82.0377	654.588
				33.5566	639.912	82.241	652.674
				33.6393	651.165	82.4444	660.123
				33.722	579.773	82.6477	664.218
				33.8047	622.347	82.851	669.86
				33.8875	630.367	83.0544	673.905
				33.9702	615.962	83.2577	683.113
				34.0529	592.807	83.4611	695.738
				34.1356	613.268	83.6644	772.139
				34.2184	632.581	83.8678	887.846
				34.3011	594.586	84.1959	1088.14
				34.3838	635.83	84.3993	1094.36
				34.4665	616.393	84.6026	1119.44
				34.5492	627.149	84.8059	1114.04
				34.6319	613.434	85.0093	1115.89
				34.7147	627.621	85.2127	1112.32
				34.7974	605.097	85.416	1084.9
				34.8801	605.097	85.6194	1081.2
				34.9628	679.531	85.8227	1078.3
				35.0455	598.357	86.0261	1071.92
				35.1282	620.933	86.2294	1069.83
				35.211	602.177	86.4328	1066.95
				35.2937	591.744	86.6361	1067.59
				35.3764	598.9	86.8394	1067.01
				35.4591	595.345	87.0428	1072.79
				35.5418	597.5	87.2462	1067.96
				35.6246	563.268	87.4495	1065.02
				35.7073	627.696	87.6528	1066.8
				35.79	629.766	87.8562	1073.02
				35.8727	625.837	88.0595	1080.55
				35.9554	646.384	88.2629	1133.23
				36.0382	633.872	88.4663	1131.16
				36.1209	596.96	88.6696	1146.27
				36.2036	637.569	88.8729	1142.2
				36.2863	625.812	89.0763	1143.3
				36.369	624.136	89.2796	1142.31
				36.4518	622.103	89.483	1145.94
				36.5345	586.967	89.6863	1147.66
				36.6172	588.93	89.8897	1158.03
				36.6999	625.047	90.093	1156.32
				36.7826	617.738	90.2964	1160.64
				36.8653	579.222	90.4998	1158.51
				36.9481	572.465	90.7031	1157.22
				37.0308	616.201	90.9065	1156.96
				37.1135	621.469	91.1098	1158.2
				37.1962	589.039	91.3131	1157.47
				37.2789	623.326	91.5165	1166.97
				37.3616	617.786	91.7199	1168.22
				37.4444	623.645	91.9232	1172.45
				37.5271	608.278	92.1265	1171.77
				37.6098	584.693	92.3299	1183.46
				37.6925	591.678	92.5332	1184.47
				37.7752	593.251	92.7365	1184.5
				37.858	655.636	92.9399	1187.89
				37.9407	633.77	93.1433	1183.35
				38.0234	613.411	93.3466	1089.55
				38.1061	582.159	93.5499	866.034
				38.1888	586.337	93.7533	837.706
				38.2715	564.854	93.9566	815.851
				38.3543	575.437	94.2843	738.361
				38.437	632.052	94.4875	721.257
				38.5197	594.742	94.6909	711.287
				38.6024	618.172	94.8942	706.185
				38.6851	640.636	95.0976	701.931
				38.7678	611.328	95.3009	698.99
				38.8506	601.035	95.5043	695.615
				38.9333	634.608	95.7076	696.043
				39.016	619.816	95.9109	698.067
				39.0987	565.802	96.1143	699.299
				39.1814	614.743	96.3176	692.303
				39.2642	580.772	96.5209	697.913
				39.3469	612.936	96.7243	694.427
				39.4296	615.125	96.9277	694.822
				39.5123	640.455	97.131	693.06
				39.595	630.016	97.3343	694.67
				39.6777	593.273	97.5377	689.412
				39.7605	627.671	97.741	688.514
				39.8432	606.277	97.9444	685.091
				39.9259	639.395	98.1477	688.693
				40.0086	613.411	98.3511	686.962
				40.0913	590.048	98.5544	685.595
				40.1741	609.94	98.7577	679.977
				40.2568	587.837	98.9611	683.938
				40.3395	617.714	99.1644	681.263
				40.4222	595.793	99.3677	680.795
				40.5049	621.834	99.5711	677.999
				40.5876	558.504	99.7744	677.188
				40.6704	603.921	99.9777	675.139
				40.7531	618.317	100.181	681.263
				40.8358	615.101	100.384	677.303
				40.9185	640.17	100.588	681.702
				41.0012	640.74	100.791	682.613
				41.084	594.252	100.994	670.824
				41.1667	598.154	101.198	667.069
				41.2494	646.938	101.401	669.521
				41.3321	637.8	101.604	668.899
				41.4149	641.336
				41.4975	591.303
				41.5803	597.928
				41.663	599.875
				41.7457	584.24
				41.8284	572.113
				41.9111	610.551
				41.9939	657.895
				42.0766	634.405
				42.1593	632.178
				42.242	596.488
				42.3247	599.625
				42.4074	619.307
				42.4902	628.019
				42.5729	588.995
				42.6556	634.786
				42.7383	605.513
				42.821	581.155
				42.9037	593.628
				42.9864	607.695
				43.0692	588.995
				43.1519	639.035
				43.2346	605.86
				43.3173	621.932
				43.4001	627.249
				43.4828	604.036
				43.5655	629.991
				43.6482	568.726
				43.7309	601.56
				43.8136	584.995
				43.8964	593.539
				43.9791	603.921
				44.0618	599.353
				44.1445	614.91
				44.2272	617.353
				44.31	630.367
				44.3927	582.33
				44.4754	602.039
				44.5581	614.505
				44.6408	601.126
				44.7235	600.17
				44.8063	621.786
				44.889	608.816
				44.9717	605.837
				45.0544	600.807
				45.1371	623.326
				45.2198	649.217
				45.3025	632.834
				45.3853	648.076
				45.468	601.058
				45.5507	596.758
				45.6334	593.117
				45.7161	604.543
				45.7988	615.435
				45.8815	634.201
				45.9643	599.716
				46.047	633.213
				46.1297	586.38
				46.2124	607.299
				46.2951	630.919
				46.3778	617.161
				46.4606	632.91
				46.5433	615.507
				46.626	597.838
				46.7087	614.529
				46.7914	561.015
				46.8741	630.518
				46.9569	613.268
				47.0396	582.437
				47.1223	608.255
				47.205	645.963
				47.2878	621.249
				47.3705	594.051
				47.4532	607.02
				47.5359	601.719
				47.6186	584.52
				47.7013	621.03
				47.7841	656.941
				47.8668	634.481
				47.9495	601.149
				48.0322	588.886
				48.1149	602.726
				48.1977	569.687
				48.2804	581.881
				48.3631	604.935
				48.4458	622.714
				48.5285	640.533
				48.6112	605.466
				48.694	585.579
				48.7767	586.25
				48.8594	619.913
				48.9421	611.753
				49.0248	622.03
				49.1075	611.116
				49.1902	603.691
				49.273	628.194
				49.3557	616.921
				49.4384	574.519
				49.5211	620.665
				49.6039	625.738
				49.6866	589.938
				49.7693	613.529
				49.852	622.689
				49.9347	598.154
				50.0174	616.561
				50.1002	612.51
				50.1829	609.214
				50.2656	594.675
				50.3483	622.518
				50.431	588.689
				50.5138	651.647
				50.5965	595.771
				50.6792	618.896
				50.7619	633.999
				50.8446	597.14
				50.9274	599.512
				51.0101	629.216
				51.0928	600.557
				51.1755	595.122
				51.2582	619.428
				51.3409	615.029
				51.4237	592.386
				51.5064	618.413
				51.5891	598.357
				51.6718	600.329
				51.7546	622.323
				51.8373	615.268
				51.92	597.928
				52.0027	595.995
				52.0854	606.718
				52.1681	645.2
				52.2508	620.107
				52.3336	644.859
				52.4163	651.486
				52.499	598.764
				52.5817	637.364
				52.6645	615.316
				52.7472	600.511
				52.8299	658.825
				52.9126	610.669
				52.9953	592.94
				53.078	609.237
				53.1608	608.769
				53.2435	611.022
				53.3262	615.674
				53.4089	604.889
				53.4916	605.143
				53.5744	588.93
				53.6571	613.339
				53.7398	590.62
				53.8225	599.829
				53.9052	622.494
				53.9879	620.471
				54.0707	631.221
				54.1534	603.852
				54.2361	654.58
				54.3188	626.282
				54.4015	623.449
				54.4842	581.283
				54.567	588.361
				54.6497	588.318
				54.7324	635.447
				54.8151	616.681
				54.8978	632.279
				54.9805	568.726
				55.0632	639.912
				55.146	629.791
				55.2287	638.751
				55.3114	614.1
				55.3941	627.224
				55.4768	573.687
				55.5596	615.794
				55.6423	618.1
				55.725	625.146
				55.8077	612.108
				55.8905	580.325
				55.9732	584.413
				56.0559	571.948
				56.1386	585.838
				56.2213	659.977
				56.304	620.957
				56.3867	613.387
				56.4695	650.817
				56.5522	622.347
				56.6349	620.933
				56.7176	598.244
				56.8004	593.606
				56.883	585.233
				56.9658	632.001
				57.0485	633.087
				57.1312	615.483
				57.2139	619.452
				57.2966	588.711
				57.3794	589.324
				57.4621	613.339
				57.5448	627.1
				57.6275	582.779
				57.7103	616.993
				57.7929	620.568
				57.8757	631.321
				57.9584	603.53
				58.0411	610.269
				58.1238	635.83
				58.2066	577.808
				58.2893	597.59
				58.372	629.441
				58.4547	597.68
				58.5374	611.8
				58.6201	616.609
				58.7028	584.111
				58.7856	608.652
				58.8683	645.253
				58.951	601.902
				59.0337	577.913
				59.1164	626.233
				59.1992	612.415
				59.2819	605.189
				59.3646	609.8
				59.4473	637.21
				59.53	605.258
				59.6127	627.224
				59.6954	592.585
				59.7781	619.162
				59.8609	581.049
				59.9436	608.162
				60.0263	597.477
				60.109	568.338
				60.1917	641.726
				60.2745	611.73
				60.3572	614.005
				60.4399	616.825
				60.5226	585.211
				60.6053	611.753
				60.6881	649.217
				60.7708	594.474
				60.8535	630.844
				60.9362	569.543
				61.0189	600.693
				61.1016	595.234
				61.1844	572.32
				61.2671	577.618
				61.3498	611.848
				61.4325	593.095
				61.5153	602.062
				61.598	643.863
				61.6807	638.34
				61.7634	608.115
				61.8461	613.173
				61.9288	632.354
				62.0116	605.281
				62.0943	618.413
				62.177	611.659
				62.2597	598.583
				62.3424	600.238
				62.4252	630.894
				62.5079	611.046
				62.5906	637.774
				62.6733	611.682
				62.756	576.442
				62.8387	582.501
				62.9214	585.384
				63.0042	643.471
				63.0869	595.748
				63.1696	592.762
				63.2523	592.01
				63.335	618.969
				63.4177	596.107
				63.5005	603.576
				63.5832	609.19
				63.6659	629.616
				63.7486	614.505
				63.8313	614.052
				63.914	606.881
				63.9968	653.743
				64.0795	609.706
				64.1622	610.457
				64.2449	614.743
				64.3276	633.289
				64.4103	582.779
				64.4931	592.231
				64.5758	632.279
				64.6585	593.562
				64.7412	590.202
				64.8239	654.878
				64.9067	623.841
				64.9894	586.793
				65.0721	644.23
				65.1548	635.549
				65.2375	602.497
				65.3202	628.916
				65.403	624.136
				65.4857	622.959
				65.5684	650.07
				65.6511	586.489
				65.7338	598.041
				65.8165	624.358
				65.8992	621.859
				65.9819	610.81
				66.0647	602.223
				66.1474	602.474
				66.2301	591.523
				66.3128	586.88
				66.3955	601.194
				66.4783	626.084
				66.561	657.159
				66.6437	626.084
				66.7264	591.369
				66.8091	605.42
				66.8919	613.767
				66.9746	653.959
				67.0573	597.207
				67.14	593.184
				67.2227	628.194
				67.3054	637.929
				67.3882	644.99
				67.4709	566.409
				67.5536	671.043
				67.6363	587.903
				67.719	602.039
				67.8018	609.729
				67.8845	616.057
				67.9672	618.124
				68.0499	609.94
				68.1326	599.716
				68.2153	608.746
				68.2981	605.189
				68.3808	608.302
				68.4635	602.933
				68.5462	590.422
				68.6289	591.082
				68.7116	612.77
				68.7944	599.353
				68.8771	614.243
				68.9598	603.346
				69.0425	604.174
				69.1252	647.864
				69.2079	636.622
				69.2906	608.022
				69.3734	615.459
				69.4561	617.353
				69.5388	576.169
				69.6215	612.179
				69.7042	618.148
				69.7869	663.931
				69.8697	592.94
				69.9524	639.55
				70.0351	600.898
				70.1178	601.377
				70.2005	583.681
				70.2833	616.585
				70.366	628.742
				70.4487	647.52
				70.5314	657.513
				70.6141	609.378
				70.6968	615.722
				70.7796	631.472
				70.8623	624.333
				70.945	627.771
				71.0277	603.875
				71.1104	588.58
				71.1931	610.904
				71.2759	607.206
				71.3586	607.276
				71.4413	605.443
				71.524	640.921
				71.6067	615.459
				71.6894	597.793
				71.7721	601.925
				71.8549	634.405
				71.9376	565.358
				72.0203	607.928
				72.103	598.064
				72.1858	564.251
				72.2685	622.983
				72.3512	626.282
				72.4339	621.712
				72.5166	613.007
				72.5993	625.442
				72.682	641.103
				72.7648	582.822
				72.8475	601.445
				72.9302	600.329
				73.0129	612.155
				73.0956	631.422
				73.1783	622.959
				73.2611	618.727
				73.3438	626.084
				73.4265	602.543
				73.5092	630.618
				73.5919	658.798
				73.6747	616.177
				73.7574	569.114
				73.8401	641.986
				73.9228	605.744
				74.0055	598.425
				74.0882	586.749
				74.1709	628.293
				74.2536	605.837
				74.3363	612.676
				74.4191	595.703
				74.5018	584.477
				74.5845	637.313
				74.6672	625.886
				74.7499	609.26
				74.8327	590.092
				74.9154	625.516
				74.9981	608.325
				75.0808	645.516
				75.1635	605.79
				75.2463	617.786
				75.329	595.077
				75.4117	595.211
				75.4944	668.609
				75.5771	616.729
				75.6599	614.505
				75.7426	591.568
				75.8253	617.859
				75.908	612.439
				75.9907	587.206
				76.0735	598.041
				76.1562	629.541
				76.2389	634.227
				76.3216	610.81
				76.4043	612.936
				76.487	599.602
				76.5697	598.109
				76.6525	584.887
				76.7352	599.716
				76.8179	644.859
				76.9006	623.841
				76.9833	622.616
				77.0661	584.844
				77.1488	593.162
				77.2315	588.93
				77.3142	644.361
				77.3969	613.245
				77.4796	617.762
				77.5624	641.856
				77.6451	608.465
				77.7278	629.116
				77.8105	603.3
				77.8932	622.469
				77.9759	617.546
				78.0586	578.884
				78.1414	630.593
				78.2241	616.105
				78.3068	660.665
				78.3895	570.651
				78.4722	583.101
				78.5549	639.344
				78.6377	587.054
				78.7204	624.038
				78.8031	607.695
				78.8858	621.859
				78.9685	594.854
				79.0512	643.054
				79.134	594.921
				79.2167	613.648
				79.2994	640.041
				79.3821	615.794
				79.4648	613.506
				79.5476	631.472
				79.6303	609.448
				79.713	600.488
				79.7957	622.201
				79.8784	658.387
				79.9612	636.009
				80.0439	630.794
				80.1266	621.006
				80.2093	621.079
				80.292	612.818
				80.3748	625.466
				80.4575	618.196
				80.5402	628.343
				80.6229	624.013
				80.7056	624.973
				80.7883	621.176
				80.8711	614.719
				80.9538	598.064
				81.0365	611.517
				81.1192	622.176
				81.2019	608.442
				81.2846	579.71
				81.3674	634.176
				81.4501	578.757
				81.5328	585.276
				81.6155	591.546
				81.6983	589.741
				81.781	628.916
				81.8637	632.986
				81.9464	615.818
				82.0291	580.559
				82.1118	622.567
				82.1946	596.466
				82.2773	619.501
				82.36	602.841
				82.4427	599.648
				82.5254	603.783
				82.6081	584.952
				82.6909	640.144
				82.7736	605.189
				82.8563	640.325
				82.939	656.642
				83.0217	611.824
				83.1045	616.657
				83.1872	590.312
				83.2699	635.779
				83.3526	606.184
				83.4353	604.082
				83.518	601.194
				83.6008	615.579
				83.6835	582.116
				83.7662	635.422
				83.8489	604.543
				83.9316	615.268
				84.0143	594.831
				84.097	606.834
				84.1798	626.728
				84.2625	615.722
				84.3452	590.906
				84.4279	621.688
				84.5106	602.039
				84.5934	566.996
				84.6761	602.108
				84.7588	655.203
				84.8415	616.873
				84.9242	605.721
				85.0069	569.298
				85.0897	615.77
				85.1724	605.305
				85.2551	626.183
				85.3378	583.509
				85.4205	606.068
				85.5032	611.093
				85.5859	627.845
				85.6687	622.934
				85.7514	614.505
				85.8341	610.598
				85.9168	630.668
				85.9995	608.045
				86.0823	606.672
				86.165	597.185
				86.2477	637.005
				86.3304	629.241
				86.4131	616.105
				86.4959	614.815
				86.5786	610.481
				86.6613	603.323
				86.744	626.901
				86.8267	605.351
				86.9094	584.154
				86.9922	604.612
				87.0749	590.884
				87.1576	579.117
				87.2403	603.921
				87.323	591.546
				87.4057	612.297
				87.4885	556.68
				87.5712	629.966
				87.6539	591.744
				87.7366	588.165
				87.8193	608.185
				87.9021	603.599
				87.9848	607.905
				88.0675	593.339
				88.1502	595.234
				88.2329	593.717
				88.3156	574.915
				88.3984	627.274
				88.4811	611.942
				88.5638	602.108
				88.6465	587.097
				88.7293	615.459
				88.812	600.83
				88.8947	609.307
				88.9774	630.944
				89.0601	619.283
				89.1428	581.411
				89.2255	641.284
				89.3083	599.104
				89.391	637.313
				89.4737	611.824
				89.5564	621.274
				89.6391	608.278
				89.7218	582.694
				89.8046	590.774
				89.8873	590.708
				89.97	628.468
				90.0527	617.546
				90.1354	586.163
				90.2181	597.23
				90.3009	608.395
				90.3836	640.067
				90.4663	581.945
				90.549	601.765
				90.6317	651.727
				90.7145	636.75
				90.7972	629.441
				90.8799	618.268
				90.9626	659.346
				91.0453	615.125
				91.1281	604.635
				91.2108	646.859
				91.2935	624.825
				91.3762	602.131
				91.4589	610.434
				91.5417	592.076
				91.6244	630.292
				91.7071	614.648
				91.7898	592.098
				91.8725	622.91
				91.9552	627.274
				92.038	577.681
				92.1207	609.612
				92.2034	613.719
				92.2861	623.424
				92.3688	610.269
				92.4515	628.418
				92.5343	597.252
				92.617	626.951
				92.6997	611.73
				92.7824	612.628
				92.8651	594.385
				92.9479	639.886
				93.0306	607.555
				93.1133	601.788
				93.196	595.166
				93.2787	611.517
				93.3614	599.852
				93.4442	613.743
				93.5269	602.451
				93.6096	585.99
				93.6923	597.568
				93.775	602.658
				93.8578	656.125
				93.9405	601.811
				94.0232	594.096
				94.1059	612.131
				94.1886	645.594
				94.2714	587.925
				94.3541	613.031
				94.4368	608.092
				94.5195	587.097
				94.6022	612.936
				94.6849	625.985
				94.7677	621.371
				94.8504	615.938
				94.9331	610.481
				95.0158	632.96
				95.0986	590.752
				95.1813	597.185
				95.264	610.246
				95.3467	612.415
				95.4294	619.598
				95.5121	625.96
				95.5949	620.155
				95.6776	601.4
				95.7603	615.555
				95.843	587.489
				95.9257	589.741
				96.0084	622.763
				96.0912	617.835
				96.1739	590.114
				96.2566	592.076
				96.3393	626.183
				96.422	621.639
				96.5047	603.461
				96.5875	619.501
				96.6702	636.954
				96.7529	580.432
				96.8356	601.697
				96.9183	590.774
				97.0011	603.047
				97.0838	588.056
				97.1665	601.081
				97.2492	629.166
				97.3319	585.708
				97.4146	639.602
				97.4973	600.693
				97.5801	626.208
				97.6628	582.758
				97.7455	585.947
				97.8282	634.455
				97.911	598.312
				97.9937	611.47
				98.0764	613.197
				98.1591	617.955
				98.2418	619.84
				98.3245	621.639
				98.4073	630.543
				98.49	656.669
				98.5727	626.48
				98.6554	618.486
				98.7382	595.524
				98.8209	586.228
				98.9036	587.358
				98.9863	583.982
				99.069	604.497
				99.1517	620.083
				99.2344	577.534
				99.3172	582.887
				99.3999	584.219
				99.4826	610.34
				99.5653	593.117
				99.648	633.922
				99.7307	601.012
				99.8135	623.277
				99.8962	589.192
				99.9789	631.875
				100.062	600.693
				100.144	587.141
				100.227	596.241
				100.31	602.291
				100.392	595.122
				100.475	619.235
				100.558	617.594
				100.641	598.742
				100.723	619.889
				100.806	604.289
				100.889	628.019
				100.972	571.371

[truncated: 50 more sheets: Figure 3f, Figure 3g, Figure 3h, Figure 4b, Figure 4c, Figure 4f, Figure 4h, Figure 4i, Figure 4j, Figure 5c, Figure 5d, Figure 5e, Figure 5f, Figure 5i, Figure 6c, Supplementary Figure 2, Supplementary Figure 3, Supplementary Figure 6, Supplementary Figure 7a_x0009_, Supplementary Figure 7b …]
